# Supplementary material for: 1-[(E)-(2-Methyl-3-nitro­phen­yl)imino­meth­yl]-2-naphthol
Source: Acta Crystallogr Sect E Struct Rep Online. 2010 Nov 6;66(Pt 12):o3052. doi: 10.1107/S1600536810043461 (PMC3011447; doi:10.1107/S1600536810043461)
Supplement: Supplementary file 2 [file e-66-o3052-Isup2.hkl]

#
# h,k,l, Fc-squared, Fo-squared, sigma(Fo-squared) and status flag
#
data_I
_shelx_title ' TEST STRUCTURE D:\DATA\DENE\SAMMM102'
_shelx_refln_list_code          4
_shelx_F_calc_maximum      201.39
_exptl_crystal_F_000       640.00
_reflns_d_resolution_high  0.7965
 
loop_
 _symmetry_equiv_pos_as_xyz
 'x, y, z'
 '-x, y+1/2, -z+1/2'
 '-x, -y, -z'
 'x, -y-1/2, z-1/2'
 
_cell_length_a    12.5520
_cell_length_b     7.4731
_cell_length_c    15.8610
_cell_angle_alpha  90.000
_cell_angle_beta   90.806
_cell_angle_gamma  90.000
 
_shelx_F_squared_multiplier     1.000
 
loop_
 _refln_index_h
 _refln_index_k
 _refln_index_l
 _refln_F_squared_calc
 _refln_F_squared_meas
 _refln_F_squared_sigma
 _refln_observed_status
   1   0   0     1481.02     1418.31     16.94 o
   2   0   0     4806.63     4327.45     33.34 o
   3   0   0       57.73       64.03      4.21 o
   4   0   0     2063.94     1897.46     10.00 o
   5   0   0     1030.53     1045.76      6.96 o
   6   0   0     2540.98     2607.40     23.81 o
   7   0   0       99.28      135.64      4.23 o
   8   0   0      813.80      804.57      5.51 o
   9   0   0      200.93      246.37      8.91 o
  10   0   0        0.46        7.26      2.75 o
  11   0   0        1.05        2.55      2.92 o
  12   0   0      385.33      376.33      7.43 o
  13   0   0       31.05       19.51      2.74 o
  14   0   0        4.27        5.56      3.19 o
  15   0   0        3.81        3.62      3.40 o
   1   1   0        0.11        2.61      2.62 o
   2   1   0     3068.54     2736.70     69.92 o
   3   1   0     2273.90     2037.45     32.96 o
   4   1   0     2359.36     2056.73     13.95 o
   5   1   0       10.43       10.92      1.76 o
   6   1   0     1309.45     1407.63     14.16 o
   7   1   0       69.25       85.04      2.74 o
   8   1   0       14.30       20.30      1.79 o
   9   1   0        0.01        1.97      1.60 o
  10   1   0       21.94       27.90      1.81 o
  11   1   0       26.99       24.63      2.07 o
  12   1   0        5.58        6.72      1.89 o
  13   1   0       36.67       37.17      2.46 o
  14   1   0       24.88       22.65      2.11 o
  15   1   0        6.54        7.33      2.34 o
   0   2   0    14350.96    16311.26    365.80 o
   1   2   0     2935.82     3191.89    123.91 o
   2   2   0     1041.72     1069.76     47.88 o
   3   2   0     1263.60     1024.12     65.30 o
   4   2   0      300.58      269.22      6.98 o
   5   2   0      101.60       83.01      2.50 o
   6   2   0     1342.97     1254.32     80.34 o
   7   2   0       77.75       76.33      3.59 o
   8   2   0        0.09        2.24      1.74 o
   9   2   0       24.97       17.73      2.00 o
  10   2   0        4.30        2.32      1.81 o
  11   2   0       53.35       44.90      3.19 o
  12   2   0       10.65        9.50      2.16 o
  13   2   0        3.33        4.19      2.11 o
  14   2   0        0.01        1.77      2.17 o
  15   2   0        0.02       -0.23      2.27 o
   1   3   0      500.80      511.72     36.60 o
   2   3   0        0.70       -1.19      2.31 o
   3   3   0      397.96      357.18     19.30 o
   4   3   0        3.61        9.41      2.21 o
   5   3   0       17.41       15.69      1.65 o
   6   3   0      791.86      827.39     32.19 o
   7   3   0       40.30       37.34      1.83 o
   8   3   0        0.27        0.76      1.79 o
   9   3   0        0.57        3.32      1.98 o
  10   3   0        8.10        7.18      1.91 o
  11   3   0        0.26       -0.68      1.81 o
  12   3   0       89.28       80.98      3.37 o
  13   3   0        4.44        5.21      2.32 o
  14   3   0        0.28        1.55      2.45 o
   0   4   0        6.11        2.55      3.91 o
   1   4   0       39.95       41.12      2.54 o
   2   4   0       27.40       29.95      2.40 o
   3   4   0      233.14      227.92     12.61 o
   4   4   0       65.86       73.54      2.84 o
   5   4   0      215.20      212.15      9.79 o
   6   4   0        6.87        7.08      2.22 o
   7   4   0        2.46        3.28      2.03 o
   8   4   0        5.05        6.08      1.71 o
   9   4   0       14.83       12.69      1.89 o
  10   4   0        9.07        8.73      1.83 o
  11   4   0       10.53       12.95      2.03 o
  12   4   0        0.00        1.07      2.39 o
  13   4   0        1.01        2.08      2.21 o
  14   4   0        1.78        3.20      2.55 o
   1   5   0       55.55       59.95      3.12 o
   2   5   0      300.83      299.78     21.65 o
   3   5   0      110.71      103.79      8.27 o
   4   5   0       90.61       80.28      6.89 o
   5   5   0       91.26       96.67      6.28 o
   6   5   0        1.64        0.52      1.95 o
   7   5   0        0.07        1.08      2.09 o
   8   5   0       19.33       23.84      2.78 o
   9   5   0       26.06       23.62      2.47 o
  10   5   0        0.00       -0.59      2.21 o
  11   5   0       19.97       20.70      2.44 o
  12   5   0        8.43        9.23      2.76 o
  13   5   0        3.09        0.54      2.86 o
   0   6   0       28.32       29.06      6.25 o
   1   6   0        0.92        4.33      3.02 o
   2   6   0       54.95       51.07      2.63 o
   3   6   0        6.13        6.19      1.97 o
   4   6   0       49.37       45.24      2.59 o
   5   6   0        6.27        9.21      2.10 o
   6   6   0        1.05        1.20      2.17 o
   7   6   0       26.64       27.66      2.60 o
   8   6   0        2.50        3.88      2.92 o
   9   6   0       13.15       13.68      2.68 o
  10   6   0        1.35        1.28      2.71 o
  11   6   0       11.46       14.29      3.20 o
  12   6   0        0.95        2.20      2.68 o
   1   7   0        3.45        3.34      3.68 o
   2   7   0       58.58       62.84      3.08 o
   3   7   0       31.04       31.71      2.48 o
   4   7   0       26.37       26.02      2.11 o
   5   7   0        2.23        5.37      2.37 o
   6   7   0        0.01        0.46      2.32 o
   7   7   0        1.00        0.83      2.28 o
   8   7   0        4.25        4.35      2.58 o
   9   7   0       14.92       17.58      2.85 o
  10   7   0        1.54        3.10      2.62 o
   0   8   0       12.32        9.51      4.74 o
   1   8   0       28.95       26.85      3.40 o
   2   8   0       22.77       22.36      2.68 o
   3   8   0        1.74        1.68      2.64 o
   4   8   0        0.10        0.41      2.87 o
   5   8   0        3.00        3.84      2.69 o
   6   8   0        7.76        8.72      2.99 o
   7   8   0        1.27        3.82      2.66 o
   8   8   0       15.29       12.95      2.93 o
   1   9   0        8.80        4.30      4.16 o
   2   9   0       15.60       13.23      3.02 o
   3   9   0        0.18        1.90      3.06 o
   4   9   0        4.02        2.79      2.73 o
 -15   1   1        5.04        7.04      2.27 o
 -14   1   1       22.54       19.97      2.01 o
 -13   1   1       20.34       19.68      2.68 o
 -12   1   1       47.00       35.42      2.22 o
 -11   1   1       10.48       13.20      2.46 o
 -10   1   1       30.28       35.67      2.14 o
  -9   1   1        4.72        5.11      1.74 o
  -8   1   1        1.73        3.17      1.68 o
  -7   1   1      492.75      566.26      9.24 o
  -6   1   1     4345.97     4120.36     57.20 o
  -5   1   1      284.57      237.51      3.89 o
  -4   1   1        0.88       -0.15      2.15 o
  -3   1   1      166.54      158.53      2.93 o
  -2   1   1     3799.17     3465.48     21.70 o
  -1   1   1      192.94      167.64      5.69 o
   0   1   1      810.05      964.09     16.63 o
   1   1   1      521.18      531.75     23.33 o
   2   1   1     1379.55     1320.89     42.77 o
   3   1   1       26.77       20.61      2.21 o
   4   1   1     4213.38     3891.71     84.46 o
   5   1   1     2021.88     1889.99     42.09 o
   6   1   1     1976.00     2150.78     39.86 o
   7   1   1       19.44       20.40      1.83 o
   8   1   1        2.18        1.27      1.92 o
   9   1   1        0.47        0.50      1.75 o
  10   1   1       10.92       10.95      1.76 o
  11   1   1        9.31        9.60      1.88 o
  12   1   1      219.54      181.09      7.50 o
  13   1   1        4.93        6.31      2.19 o
  14   1   1       23.74       21.93      2.06 o
  15   1   1        1.81        0.25      2.31 o
 -15   2   1        0.06        2.26      2.50 o
 -14   2   1       11.01       10.94      2.07 o
 -13   2   1       35.10       32.77      2.04 o
 -12   2   1        7.04        7.47      2.15 o
 -11   2   1      102.41       91.51      3.43 o
 -10   2   1        5.61        7.85      1.73 o
  -9   2   1       10.50       11.79      1.76 o
  -8   2   1        6.34       12.54      1.85 o
  -7   2   1      615.95      635.74      5.30 o
  -6   2   1       21.19       33.81      1.94 o
  -5   2   1       45.03       52.68      2.09 o
  -4   2   1        3.49        1.69      1.76 o
  -3   2   1      991.22      892.18     37.13 o
  -2   2   1      145.00      121.89      5.19 o
  -1   2   1    23162.49    24369.14   1311.32 o
   0   2   1    12319.49    14933.88    224.06 o
   1   2   1    11570.65    11562.07    779.83 o
   2   2   1       65.82       85.68      7.26 o
   3   2   1      193.81      197.68      5.41 o
   4   2   1       64.23       70.75      2.16 o
   5   2   1      180.98      169.44      2.51 o
   6   2   1      131.65      130.83      5.18 o
   7   2   1      469.85      416.52     22.18 o
   8   2   1       94.66       82.20      2.03 o
   9   2   1        4.02        5.80      2.20 o
  10   2   1        0.45        2.94      1.91 o
  11   2   1       14.31       12.83      2.63 o
  12   2   1       64.05       58.64      2.35 o
  13   2   1       21.37       20.53      2.03 o
  14   2   1        5.23        3.71      2.23 o
  15   2   1        1.40        4.93      2.53 o
 -14   3   1        6.07        9.14      2.62 o
 -13   3   1       14.01       14.48      2.16 o
 -12   3   1       17.88       15.43      2.07 o
 -11   3   1        1.22        2.50      1.84 o
 -10   3   1       32.41       28.33      2.19 o
  -9   3   1       37.24       42.17      2.33 o
  -8   3   1       45.72       39.23      2.47 o
  -7   3   1        1.45        1.76      1.61 o
  -6   3   1      423.53      412.68      5.01 o
  -5   3   1     1990.58     1754.45     61.22 o
  -4   3   1      154.32      169.32      6.30 o
  -3   3   1      295.60      264.67     14.79 o
  -2   3   1      135.87      128.85      3.35 o
  -1   3   1     1618.16     1651.63     50.35 o
   0   3   1      794.18      879.74     10.52 o
   1   3   1      738.41      735.59     16.52 o
   2   3   1       80.28      117.47      6.71 o
   3   3   1       50.76       59.53      3.94 o
   4   3   1       39.88       42.20      3.34 o
   5   3   1      982.41      868.22     19.23 o
   6   3   1       57.85       62.58      2.96 o
   7   3   1       19.64       22.90      1.83 o
   8   3   1        5.28        5.35      2.17 o
   9   3   1       14.96       17.39      2.27 o
  10   3   1       24.00       27.69      2.15 o
  11   3   1       21.20       16.92      2.04 o
  12   3   1       12.68       11.69      2.49 o
  13   3   1        7.12        5.77      2.30 o
  14   3   1        0.27        1.13      2.27 o
 -14   4   1        0.02        1.17      2.14 o
 -13   4   1        0.01        2.37      2.55 o
 -12   4   1        0.16        0.68      2.04 o
 -11   4   1        0.00        1.98      2.09 o
 -10   4   1        0.22        3.48      1.91 o
  -9   4   1        0.28        0.89      2.02 o
  -8   4   1      279.16      286.89      8.15 o
  -7   4   1       26.23       21.85      2.09 o
  -6   4   1       18.07       13.39      2.14 o
  -5   4   1       45.21       56.42      2.22 o
  -4   4   1       87.18       64.18      5.58 o
  -3   4   1       23.73       15.51      2.00 o
  -2   4   1        5.38        4.00      2.69 o
  -1   4   1       27.29       40.28      3.48 o
   0   4   1     1688.19     1818.55     90.14 o
   1   4   1      270.77      268.92      3.99 o
   2   4   1       13.91       13.86      2.80 o
   3   4   1        0.10        3.82      2.07 o
   4   4   1        3.61        0.54      1.95 o
   5   4   1       40.15       38.70      3.01 o
   6   4   1        1.34        8.01      2.29 o
   7   4   1        9.36        9.11      2.60 o
   8   4   1       66.57       63.06      2.29 o
   9   4   1        7.71        4.89      2.17 o
  10   4   1        0.61        3.44      2.30 o
  11   4   1        7.55        9.77      2.21 o
  12   4   1        1.79        1.03      2.13 o
  13   4   1        0.66       -0.51      2.22 o
  14   4   1        2.62        3.39      2.57 o
 -13   5   1        0.81        2.48      2.92 o
 -12   5   1        0.01        1.75      2.81 o
 -11   5   1        0.00        1.74      2.38 o
 -10   5   1       61.92       65.03      3.25 o
  -9   5   1        1.39        3.65      2.38 o
  -8   5   1       22.72       20.50      2.38 o
  -7   5   1       85.51       85.22      4.51 o
  -6   5   1        0.01        2.40      2.51 o
  -5   5   1        4.80        4.41      2.22 o
  -4   5   1        9.31       13.77      2.36 o
  -3   5   1        2.61        2.58      2.04 o
  -2   5   1        5.29        7.48      2.29 o
  -1   5   1       72.92       82.53      6.20 o
   0   5   1       27.68       33.97      2.61 o
   1   5   1       46.06       55.88      2.88 o
   2   5   1       15.90       24.36      3.23 o
   3   5   1        1.42        0.93      2.10 o
   4   5   1       32.17       36.71      3.56 o
   5   5   1        0.68        4.86      1.89 o
   6   5   1        1.35        2.42      2.24 o
   7   5   1        0.22        0.87      2.92 o
   8   5   1       32.70       35.10      2.80 o
   9   5   1       17.26       18.52      3.19 o
  10   5   1        2.98        5.39      2.57 o
  11   5   1       10.66       13.17      2.92 o
  12   5   1        0.51        2.25      2.78 o
  13   5   1        0.20        3.34      2.94 o
 -12   6   1        1.18       -0.76      2.82 o
 -11   6   1        2.79        1.88      2.53 o
 -10   6   1       31.84       30.77      3.38 o
  -9   6   1       40.91       38.45      2.74 o
  -8   6   1       49.97       52.84      2.83 o
  -7   6   1       24.42       23.12      2.22 o
  -6   6   1        4.28        5.46      1.90 o
  -5   6   1        8.45        6.53      2.13 o
  -4   6   1       13.58       11.73      2.31 o
  -3   6   1        9.38       12.17      2.09 o
  -2   6   1      211.19      226.49     11.01 o
  -1   6   1       21.82       22.15      2.99 o
   0   6   1        7.44        7.20      4.01 o
   1   6   1       24.53       32.31      2.55 o
   2   6   1        6.23        5.65      2.43 o
   3   6   1        0.49        2.99      2.22 o
   4   6   1        0.01        0.84      1.98 o
   5   6   1        0.03        0.90      2.30 o
   6   6   1        0.14        1.08      2.32 o
   7   6   1        0.06        0.69      2.31 o
   8   6   1      127.79      132.72      5.32 o
   9   6   1        0.32       -0.44      2.36 o
  10   6   1       54.67       56.23      4.25 o
  11   6   1        8.65       13.38      3.25 o
  12   6   1        3.21        2.76      2.98 o
 -10   7   1        0.01        1.57      2.76 o
  -9   7   1        0.95        2.35      2.70 o
  -8   7   1       59.48       65.31      4.81 o
  -7   7   1       33.68       33.55      3.21 o
  -6   7   1        9.65       10.07      2.54 o
  -5   7   1        4.58        6.20      2.25 o
  -4   7   1        0.76        2.02      2.17 o
  -3   7   1       10.34       14.39      2.24 o
  -2   7   1        0.10       -1.23      2.64 o
  -1   7   1        3.60        2.11      2.53 o
   0   7   1       11.00       15.30      3.73 o
   1   7   1        1.64        4.82      2.69 o
   2   7   1       11.44       12.14      2.90 o
   3   7   1       27.00       28.55      2.38 o
   4   7   1        3.52        4.07      2.13 o
   5   7   1        9.33        8.50      2.07 o
   6   7   1        0.98        1.30      2.36 o
   7   7   1        4.54        3.84      2.62 o
   8   7   1        0.03       -0.13      2.48 o
   9   7   1        5.12        7.23      2.64 o
  10   7   1       63.84       61.56      3.24 o
  -8   8   1       43.72       43.94      3.16 o
  -7   8   1        0.31        2.01      2.78 o
  -6   8   1        0.08        1.46      2.31 o
  -5   8   1        1.12        0.14      2.40 o
  -4   8   1        0.32        1.55      2.27 o
  -3   8   1       16.26       13.14      2.32 o
  -2   8   1       16.16       16.32      3.12 o
  -1   8   1        0.07        0.20      3.69 o
   0   8   1        1.27        1.92      3.68 o
   1   8   1        0.22       -0.50      3.74 o
   2   8   1        0.72       -0.46      2.42 o
   3   8   1       18.65       20.62      2.89 o
   4   8   1       24.45       21.11      2.90 o
   5   8   1        7.42        6.17      2.37 o
   6   8   1        0.19        1.85      2.26 o
   7   8   1       16.35       16.89      2.61 o
   8   8   1       24.18       24.10      2.60 o
  -4   9   1        4.97        5.62      3.22 o
  -3   9   1        6.20        5.90      3.13 o
  -2   9   1        6.12        5.32      2.82 o
  -1   9   1        1.96        1.96      5.02 o
   0   9   1        0.01        3.55      3.44 o
   1   9   1        2.38        2.77      4.11 o
   2   9   1        8.66        5.94      3.01 o
   3   9   1        5.50        5.05      3.13 o
   4   9   1       24.30       16.87      3.00 o
 -15   0   2        5.07        6.53      3.01 o
 -14   0   2        0.87        0.35      3.30 o
 -13   0   2       10.42       10.88      2.67 o
 -12   0   2       49.97       50.85      3.29 o
 -11   0   2        0.51       -0.06      2.79 o
 -10   0   2       27.12       30.46      3.82 o
  -9   0   2        4.87        4.56      2.27 o
  -8   0   2       83.33       78.00      3.02 o
  -7   0   2       14.48       23.95      2.71 o
  -6   0   2      771.71      841.14     27.76 o
  -5   0   2       57.79       55.25      2.49 o
  -4   0   2        0.36       -0.38      3.13 o
  -3   0   2     1385.93     1174.85      8.50 o
  -2   0   2     1210.60     1074.27      9.13 o
  -1   0   2    29981.38    27883.76    457.84 o
   0   0   2     1872.64     2150.27     31.04 o
   1   0   2     1212.50     1208.78     18.19 o
   2   0   2       31.49       30.46      3.47 o
   3   0   2     1062.85     1005.21     21.33 o
   4   0   2     1348.57     1159.49     40.41 o
   5   0   2      188.65      202.58      4.82 o
   6   0   2      516.16      688.98      8.93 o
   7   0   2      245.46      212.47      3.50 o
   8   0   2       19.46       11.59      2.47 o
   9   0   2      142.92      150.27      3.95 o
  10   0   2       31.92       27.95      3.80 o
  11   0   2      169.76      136.96      5.48 o
  12   0   2       60.98       58.58      6.23 o
  13   0   2       56.86       59.34      3.25 o
  14   0   2       12.41       10.67      2.93 o
  15   0   2        6.58        8.78      3.43 o
 -15   1   2        0.13        0.42      2.48 o
 -14   1   2        3.12        0.89      2.09 o
 -13   1   2        6.32        3.21      1.86 o
 -12   1   2        0.08        0.38      1.80 o
 -11   1   2        0.88        0.67      2.11 o
 -10   1   2       56.14       52.53      1.86 o
  -9   1   2       13.36       19.70      2.04 o
  -8   1   2        0.03        1.08      1.84 o
  -7   1   2       28.82       33.71      1.87 o
  -6   1   2      432.74      412.63     17.18 o
  -5   1   2      100.46       86.89      2.14 o
  -4   1   2      546.78      446.29      7.98 o
  -3   1   2       11.28        9.45      2.00 o
  -2   1   2     1228.07      968.11     51.73 o
  -1   1   2     3996.12     3225.92    312.10 o
   0   1   2      296.06      297.99     31.63 o
   1   1   2     1140.73     1159.33     59.77 o
   2   1   2     2208.97     2138.96     81.37 o
   3   1   2     2442.19     2201.72     77.15 o
   4   1   2     2027.61     1842.61     65.61 o
   5   1   2      876.87      858.57     23.09 o
   6   1   2        0.02        0.05      1.93 o
   7   1   2       88.06      130.98      3.14 o
   8   1   2       20.14       18.06      1.78 o
   9   1   2       11.07        6.46      1.98 o
  10   1   2       25.79       33.30      1.82 o
  11   1   2       34.27       34.58      1.91 o
  12   1   2       61.88       62.69      2.53 o
  13   1   2       44.23       52.10      2.40 o
  14   1   2        7.83        8.37      2.19 o
  15   1   2        0.12        2.85      2.22 o
 -15   2   2        0.50        3.71      2.35 o
 -14   2   2        0.11        2.68      2.31 o
 -13   2   2        0.76        0.94      2.32 o
 -12   2   2       39.02       35.55      2.20 o
 -11   2   2        1.02       -1.21      2.26 o
 -10   2   2        2.80        3.49      1.71 o
  -9   2   2      249.89      245.07      4.36 o
  -8   2   2      132.07      144.42      3.77 o
  -7   2   2        3.32        1.88      1.69 o
  -6   2   2       80.59       89.97      2.36 o
  -5   2   2      327.41      321.92      8.75 o
  -4   2   2        1.73        3.95      1.74 o
  -3   2   2      905.45      799.87     29.85 o
  -2   2   2     1275.34     1219.87     41.68 o
  -1   2   2      297.45      336.18     15.39 o
   0   2   2    40558.52    44744.32   1226.73 o
   1   2   2      303.42      308.18     14.10 o
   2   2   2      121.88      107.67      6.67 o
   3   2   2       20.48       19.59      1.86 o
   4   2   2        0.98        3.07      1.76 o
   5   2   2      197.12      211.94      4.17 o
   6   2   2      574.26      612.20     15.24 o
   7   2   2       13.45       17.46      1.72 o
   8   2   2       69.87       72.16      2.53 o
   9   2   2       22.43       21.93      1.79 o
  10   2   2       12.52        9.33      2.24 o
  11   2   2       26.39       28.61      2.05 o
  12   2   2       78.11       74.70      3.88 o
  13   2   2       19.90       18.06      2.67 o
  14   2   2        0.05        0.12      2.45 o
  15   2   2        0.83        1.75      2.37 o
 -14   3   2       14.19       19.67      2.49 o
 -13   3   2       41.51       35.04      4.09 o
 -12   3   2        6.02        5.75      2.03 o
 -11   3   2        8.89       13.10      1.95 o
 -10   3   2       18.32       20.09      1.91 o
  -9   3   2       57.51       51.05      2.83 o
  -8   3   2       34.43       32.27      1.81 o
  -7   3   2      383.73      347.12     25.44 o
  -6   3   2       38.02       30.41      2.05 o
  -5   3   2      151.96      149.65      7.45 o
  -4   3   2       15.30       12.86      2.21 o
  -3   3   2        6.98        5.60      2.04 o
  -2   3   2      206.43      189.88      6.56 o
  -1   3   2      224.13      225.93     12.50 o
   0   3   2     1064.32     1193.85     23.53 o
   1   3   2      510.65      511.70     32.08 o
   2   3   2       34.93       41.24      2.95 o
   3   3   2      243.52      257.01     11.84 o
   4   3   2        0.81        2.40      2.08 o
   5   3   2     1777.91     1827.75     62.03 o
   6   3   2       69.32       79.37      2.82 o
   7   3   2       20.08       17.20      1.87 o
   8   3   2       55.08       62.66      2.03 o
   9   3   2        0.41        0.96      1.78 o
  10   3   2        0.44        2.29      2.08 o
  11   3   2       50.77       44.64      2.48 o
  12   3   2       13.75       14.38      2.31 o
  13   3   2        0.03        1.59      2.00 o
  14   3   2        1.37        0.85      2.17 o
 -14   4   2        3.70        6.03      2.53 o
 -13   4   2        4.14        4.30      2.04 o
 -12   4   2       10.09       11.51      2.24 o
 -11   4   2      125.88      124.18      2.38 o
 -10   4   2       13.74       11.37      1.91 o
  -9   4   2      144.23      155.75      3.35 o
  -8   4   2        8.77        9.85      2.56 o
  -7   4   2      118.92      130.73      6.79 o
  -6   4   2       27.77       28.72      2.49 o
  -5   4   2        0.05        0.03      1.80 o
  -4   4   2      322.47      314.52     15.45 o
  -3   4   2      248.51      240.45     17.36 o
  -2   4   2      848.47      927.31     32.91 o
  -1   4   2     1175.27     1279.47     18.59 o
   0   4   2     2563.68     2500.13    186.95 o
   1   4   2     1520.39     1608.42     69.16 o
   2   4   2      180.25      175.47      7.74 o
   3   4   2       70.33       59.56      2.85 o
   4   4   2       94.83       94.59      5.57 o
   5   4   2       18.07       21.74      2.41 o
   6   4   2      234.02      233.67     11.12 o
   7   4   2       99.23      111.28      5.39 o
   8   4   2        0.81       -0.87      1.73 o
   9   4   2       28.52       25.34      2.02 o
  10   4   2       15.97       18.42      2.06 o
  11   4   2        9.81       13.15      2.35 o
  12   4   2        2.17        5.33      2.11 o
  13   4   2       24.78       27.06      2.81 o
  14   4   2        0.63        2.06      2.60 o
 -13   5   2        2.09        1.00      2.69 o
 -12   5   2       19.49       16.94      2.57 o
 -11   5   2        2.89        5.81      2.66 o
 -10   5   2       10.85        7.88      2.27 o
  -9   5   2        1.04        2.32      2.47 o
  -8   5   2       70.01       82.38      2.72 o
  -7   5   2       18.90       14.60      3.40 o
  -6   5   2      115.16      111.99      5.34 o
  -5   5   2        0.09        1.19      2.01 o
  -4   5   2      208.35      216.06     10.95 o
  -3   5   2       77.08       79.71      5.00 o
  -2   5   2        3.29        4.94      2.85 o
  -1   5   2       42.95       40.55      2.64 o
   0   5   2        6.49       11.79      2.09 o
   1   5   2        3.42        2.92      2.33 o
   2   5   2       23.43       23.66      2.12 o
   3   5   2       11.12       11.63      1.94 o
   4   5   2      145.98      153.63      6.42 o
   5   5   2        0.22        0.52      2.23 o
   6   5   2      232.56      231.98     10.90 o
   7   5   2        0.03        0.52      2.39 o
   8   5   2        3.71        1.42      2.45 o
   9   5   2        0.00        0.89      2.51 o
  10   5   2       27.82       27.99      3.40 o
  11   5   2        0.53        5.76      2.66 o
  12   5   2        7.37        7.48      3.27 o
  13   5   2        1.94        1.83      3.29 o
 -12   6   2        0.26       -0.68      3.29 o
 -11   6   2       11.46        8.73      2.90 o
 -10   6   2       28.85       30.34      2.61 o
  -9   6   2       58.50       60.54      6.82 o
  -8   6   2       40.43       43.21      2.92 o
  -7   6   2       32.26       31.81      2.14 o
  -6   6   2       15.43       17.42      2.19 o
  -5   6   2       17.86       17.70      2.06 o
  -4   6   2       16.88       18.29      2.51 o
  -3   6   2       35.82       37.47      2.17 o
  -2   6   2       57.76       71.30      3.17 o
  -1   6   2      285.46      299.83      9.67 o
   0   6   2       74.14       78.61      3.78 o
   1   6   2        7.64        5.41      2.75 o
   2   6   2       15.30       17.81      2.44 o
   3   6   2       55.96       55.86      3.47 o
   4   6   2        1.42        2.78      2.72 o
   5   6   2        9.24        9.23      2.34 o
   6   6   2        0.03       -0.53      2.70 o
   7   6   2       50.89       57.80      4.09 o
   8   6   2       24.96       23.22      2.69 o
   9   6   2       95.55       96.24      3.39 o
  10   6   2        0.70        6.40      3.67 o
  11   6   2       27.28       26.67      3.96 o
 -10   7   2        0.83        1.70      2.82 o
  -9   7   2       19.37       20.70      2.86 o
  -8   7   2        0.01        1.53      2.43 o
  -7   7   2       64.75       71.82      5.44 o
  -6   7   2        4.20        4.99      2.07 o
  -5   7   2        3.76        6.14      2.23 o
  -4   7   2        2.84        4.01      2.01 o
  -3   7   2       29.68       31.34      2.52 o
  -2   7   2       35.17       40.07      3.73 o
  -1   7   2        5.10        6.92      2.61 o
   0   7   2        0.79        0.50      3.31 o
   1   7   2       32.17       33.19      3.17 o
   2   7   2       25.24       24.35      2.57 o
   3   7   2       36.87       35.29      2.27 o
   4   7   2        6.77        9.64      2.17 o
   5   7   2       25.97       28.74      2.96 o
   6   7   2        7.21        7.98      2.26 o
   7   7   2        4.26        1.77      2.30 o
   8   7   2        6.80        6.28      2.64 o
   9   7   2        0.88        0.91      2.59 o
  10   7   2        3.51        3.66      2.91 o
  -8   8   2       15.70       13.49      2.66 o
  -7   8   2       27.30       25.61      2.78 o
  -6   8   2        0.88        3.25      2.75 o
  -5   8   2        0.01        0.38      2.29 o
  -4   8   2        2.32        3.54      2.41 o
  -3   8   2       22.76       23.10      2.66 o
  -2   8   2       52.25       41.45      3.53 o
  -1   8   2        5.02        5.72      3.14 o
   0   8   2        0.00       -0.12      3.19 o
   1   8   2        8.18       12.29      4.62 o
   2   8   2       18.77       17.37      2.31 o
   3   8   2       10.02        8.76      2.59 o
   4   8   2       10.70       11.60      2.39 o
   5   8   2        1.58        4.96      2.39 o
   6   8   2        0.42        0.29      2.70 o
   7   8   2       20.30       18.68      2.51 o
   8   8   2       36.74       37.31      3.70 o
  -4   9   2        0.29        1.14      2.72 o
  -3   9   2        6.39        4.35      2.58 o
  -2   9   2        0.55        1.63      2.64 o
  -1   9   2        1.17        1.51      4.15 o
   0   9   2        0.50        2.43      4.91 o
   1   9   2        2.02        3.70      3.26 o
   2   9   2        0.21        0.66      2.97 o
   3   9   2        0.02        0.47      2.85 o
   4   9   2        1.08        2.74      3.22 o
 -15   1   3        1.14        2.28      2.26 o
 -14   1   3        2.53        4.28      2.13 o
 -13   1   3       15.30       21.11      2.22 o
 -12   1   3        0.00        0.94      1.93 o
 -11   1   3        3.62        5.06      1.83 o
 -10   1   3       79.26       76.05      1.90 o
  -9   1   3       96.81      105.88      2.33 o
  -8   1   3        0.63        2.27      1.63 o
  -7   1   3       31.74       40.44      1.90 o
  -6   1   3      813.29      782.58      8.76 o
  -5   1   3      980.79      917.71     13.24 o
  -4   1   3      335.77      286.31      3.00 o
  -3   1   3     3438.26     3087.21     26.89 o
  -2   1   3        3.09        3.26      1.94 o
  -1   1   3       73.43       58.94      5.31 o
   0   1   3     1269.18     1414.03     94.08 o
   1   1   3     2028.25     2293.42     72.38 o
   2   1   3        7.96        8.42      2.58 o
   3   1   3       27.85       27.43      2.27 o
   4   1   3      224.47      200.79      3.58 o
   5   1   3        2.59        4.52      1.81 o
   6   1   3        0.30        0.66      1.78 o
   7   1   3      187.85      211.49      2.84 o
   8   1   3      136.09      115.50      2.57 o
   9   1   3       65.09       70.64      2.10 o
  10   1   3        3.13        6.28      2.08 o
  11   1   3      143.80      139.72      2.72 o
  12   1   3      168.19      143.44      6.39 o
  13   1   3        0.59        0.91      2.10 o
  14   1   3        6.22        9.86      2.06 o
  15   1   3        1.15        3.50      2.39 o
 -15   2   3        5.01        4.72      2.49 o
 -14   2   3        0.09       -0.42      2.03 o
 -13   2   3        1.32        5.91      2.24 o
 -12   2   3       33.41       34.28      2.09 o
 -11   2   3        6.83        9.15      1.87 o
 -10   2   3       76.73       79.84      7.11 o
  -9   2   3        5.65        9.00      1.82 o
  -8   2   3      451.07      449.43      6.81 o
  -7   2   3      146.40      149.28      3.76 o
  -6   2   3       76.94       64.28      2.55 o
  -5   2   3      105.19      126.26      2.36 o
  -4   2   3       96.77       81.41      5.11 o
  -3   2   3       80.12       68.88      2.47 o
  -2   2   3     3792.89     3484.76     70.62 o
  -1   2   3      635.59      737.79     56.44 o
   0   2   3      824.00      846.80     62.84 o
   1   2   3       21.34       39.18      2.80 o
   2   2   3      456.03      423.05     22.79 o
   3   2   3       78.77       85.45      3.72 o
   4   2   3        0.28        2.16      1.71 o
   5   2   3      182.54      171.65      3.08 o
   6   2   3       75.01       65.62      2.44 o
   7   2   3        2.06        1.03      1.62 o
   8   2   3      176.99      163.69      3.98 o
   9   2   3        9.42       10.09      2.08 o
  10   2   3        9.79        6.00      1.80 o
  11   2   3       91.52       84.26      2.26 o
  12   2   3       48.58       52.44      2.83 o
  13   2   3        3.76        4.55      2.36 o
  14   2   3        3.44        2.32      2.22 o
  15   2   3        0.19        2.78      3.18 o
 -14   3   3        6.41        4.44      2.25 o
 -13   3   3       12.05       13.23      2.29 o
 -12   3   3       19.94       23.72      2.86 o
 -11   3   3       24.00       21.50      2.11 o
 -10   3   3       70.98       70.60      4.61 o
  -9   3   3       10.26       12.59      1.98 o
  -8   3   3       20.43       16.84      1.96 o
  -7   3   3        9.66        9.83      1.85 o
  -6   3   3      872.72      864.37     17.24 o
  -5   3   3      176.80      155.05      5.41 o
  -4   3   3       22.82       37.46      1.97 o
  -3   3   3      338.10      341.61     11.63 o
  -2   3   3      378.98      383.78     41.47 o
  -1   3   3        8.83        7.83      2.56 o
   0   3   3      195.97      201.19      6.24 o
   1   3   3      305.46      344.99      4.59 o
   2   3   3      108.10      147.50      6.50 o
   3   3   3      139.78      119.29      4.12 o
   4   3   3     1512.66     1338.43     60.04 o
   5   3   3      192.27      153.21      4.59 o
   6   3   3      210.59      203.54      6.60 o
   7   3   3       78.23       80.38      2.04 o
   8   3   3        0.38        1.15      1.86 o
   9   3   3        8.25        8.20      1.80 o
  10   3   3       14.36       15.18      2.02 o
  11   3   3       21.55       22.93      2.13 o
  12   3   3       99.66       95.71      5.28 o
  13   3   3        0.37        1.81      2.21 o
  14   3   3        6.67        3.40      2.73 o
 -14   4   3        0.33        3.78      2.85 o
 -13   4   3       22.47       22.10      2.12 o
 -12   4   3        1.91        4.52      2.28 o
 -11   4   3        6.20        9.17      1.91 o
 -10   4   3       97.09       96.81      5.81 o
  -9   4   3      114.28      107.08      7.19 o
  -8   4   3      245.27      238.10      4.12 o
  -7   4   3      286.13      292.97     10.93 o
  -6   4   3      169.36      179.72      8.33 o
  -5   4   3       17.52       12.42      2.31 o
  -4   4   3      221.67      206.89      5.75 o
  -3   4   3      180.90      191.18     12.61 o
  -2   4   3     1276.23     1409.18     76.83 o
  -1   4   3     5771.96     6143.79    266.17 o
   0   4   3     1007.50     1187.69     30.66 o
   1   4   3      984.95      895.39     37.07 o
   2   4   3       14.30       16.44      2.14 o
   3   4   3        2.12        7.11      2.11 o
   4   4   3      223.30      283.13     13.54 o
   5   4   3       17.17       22.40      2.12 o
   6   4   3        7.85        5.11      2.06 o
   7   4   3      143.25      146.59      6.08 o
   8   4   3      225.98      201.61      8.63 o
   9   4   3       14.03       13.13      1.86 o
  10   4   3      260.93      265.43      9.29 o
  11   4   3      111.98      103.85      5.54 o
  12   4   3       13.78       11.19      2.43 o
  13   4   3        9.91        7.54      2.81 o
  14   4   3        0.15        1.23      2.27 o
 -13   5   3        2.31        2.81      3.28 o
 -12   5   3        9.89       12.97      2.57 o
 -11   5   3        0.05        0.39      2.35 o
 -10   5   3        0.24       -0.23      2.53 o
  -9   5   3        7.36        7.29      2.43 o
  -8   5   3      443.73      470.01     16.02 o
  -7   5   3       96.56       90.43      2.95 o
  -6   5   3       58.33       59.35      2.56 o
  -5   5   3      127.81      109.23      6.86 o
  -4   5   3       51.15       46.42      2.66 o
  -3   5   3      128.07      147.72     11.31 o
  -2   5   3       21.69       24.98      2.61 o
  -1   5   3      515.60      542.47     14.72 o
   0   5   3      383.04      483.11     19.35 o
   1   5   3      122.58      112.08      6.02 o
   2   5   3       43.10       60.94      2.34 o
   3   5   3      165.43      197.85      8.95 o
   4   5   3        0.84        0.50      2.37 o
   5   5   3       10.77        4.67      1.97 o
   6   5   3        6.48        7.82      2.68 o
   7   5   3       21.02       23.56      2.49 o
   8   5   3       29.13       28.97      2.62 o
   9   5   3        7.34        8.84      2.93 o
  10   5   3      138.92      133.18      5.85 o
  11   5   3        4.62        4.85      2.76 o
  12   5   3        7.22        5.24      2.91 o
  13   5   3        2.76        4.27      2.81 o
 -11   6   3       17.25       19.60      2.84 o
 -10   6   3        4.11        3.32      2.99 o
  -9   6   3      120.11      117.46      5.35 o
  -8   6   3       79.54       82.99      4.09 o
  -7   6   3       19.04       19.08      2.17 o
  -6   6   3        2.66        5.08      2.37 o
  -5   6   3       20.80       19.91      2.24 o
  -4   6   3        9.94       10.50      1.99 o
  -3   6   3      102.08      102.96      6.88 o
  -2   6   3        6.51        7.09      2.53 o
  -1   6   3      116.33      121.64      4.80 o
   0   6   3      641.37      623.47     12.18 o
   1   6   3       40.48       41.56      3.15 o
   2   6   3        7.43        8.66      2.36 o
   3   6   3       73.12       84.91      4.23 o
   4   6   3       92.01       81.78      5.41 o
   5   6   3      182.75      187.35     10.71 o
   6   6   3        9.89        9.86      2.38 o
   7   6   3       42.55       44.12      2.59 o
   8   6   3        3.30        2.70      2.57 o
   9   6   3      217.49      228.32      7.06 o
  10   6   3       65.47       63.98      7.74 o
  11   6   3        3.45        4.25      2.65 o
 -10   7   3        1.53        1.58      2.51 o
  -9   7   3       27.26       27.43      2.87 o
  -8   7   3       36.88       39.04      2.60 o
  -7   7   3       15.82       17.44      2.78 o
  -6   7   3        0.04        0.55      2.10 o
  -5   7   3       19.17       16.88      2.58 o
  -4   7   3       28.54       28.78      2.91 o
  -3   7   3        1.01        6.11      2.57 o
  -2   7   3        9.11        8.76      2.82 o
  -1   7   3       28.74       26.81      3.71 o
   0   7   3        7.07        7.52      4.14 o
   1   7   3       12.07        9.58      2.71 o
   2   7   3        1.61        2.00      2.02 o
   3   7   3       15.53       15.33      2.43 o
   4   7   3       47.20       45.86      2.65 o
   5   7   3        8.12        8.55      2.23 o
   6   7   3        6.25        7.15      2.84 o
   7   7   3        7.76       10.71      2.78 o
   8   7   3       12.77       11.24      2.65 o
   9   7   3       28.72       30.82      3.57 o
  10   7   3       18.97       16.59      2.82 o
  -7   8   3        0.18        0.29      2.60 o
  -6   8   3        0.00        1.76      2.60 o
  -5   8   3        0.04        1.43      2.64 o
  -4   8   3        2.14        4.17      2.59 o
  -3   8   3        4.74        4.94      2.76 o
  -2   8   3        1.89        3.45      3.01 o
  -1   8   3        2.26       -1.35      3.75 o
   0   8   3        5.87        3.39      3.62 o
   1   8   3        8.30        7.44      2.55 o
   2   8   3       18.18       14.74      2.45 o
   3   8   3       11.08       10.85      2.52 o
   4   8   3       11.47       10.99      2.40 o
   5   8   3        5.40        4.18      2.92 o
   6   8   3        8.35        5.94      2.62 o
   7   8   3        9.16        8.38      2.92 o
  -3   9   3        1.09       -0.58      2.72 o
  -2   9   3        0.73        1.34      3.14 o
  -1   9   3        0.42        1.02      4.90 o
   0   9   3        0.14        2.28      5.02 o
   1   9   3        3.50        1.89      3.27 o
   2   9   3        0.32        0.99      3.82 o
   3   9   3        3.44        1.96      3.02 o
 -15   0   4        1.33        5.72      3.55 o
 -14   0   4        1.61        2.66      2.84 o
 -13   0   4       19.58       21.70      2.80 o
 -12   0   4        4.71        7.41      3.03 o
 -11   0   4        2.22        1.76      2.83 o
 -10   0   4        2.77        3.82      2.66 o
  -9   0   4     1425.93     1270.42    118.84 o
  -8   0   4       26.37       25.60      3.04 o
  -7   0   4        6.65        8.85      2.12 o
  -6   0   4      157.65      169.08      3.01 o
  -5   0   4      203.01      218.51      4.69 o
  -4   0   4        5.42        4.96      2.40 o
  -3   0   4      150.06      152.48      3.35 o
  -2   0   4      184.99      140.44      3.55 o
  -1   0   4     1412.14      940.49     11.30 o
   0   0   4     7585.46     8544.90     44.05 o
   1   0   4      187.85      164.59      5.44 o
   2   0   4        5.19        5.92      3.25 o
   3   0   4      312.22      219.72      5.96 o
   4   0   4      116.15      123.82      7.17 o
   5   0   4      705.38      685.34     10.43 o
   6   0   4      299.90      227.44      9.65 o
   7   0   4      299.47      254.96     18.55 o
   8   0   4       58.92       49.53      2.69 o
   9   0   4       14.89       21.81      3.03 o
  10   0   4        9.78        9.52      2.81 o
  11   0   4       19.17       21.24      3.71 o
  12   0   4       22.39       19.38      2.76 o
  13   0   4       75.28       78.51      3.47 o
  14   0   4        0.55        0.01      3.38 o
  15   0   4        1.04        2.40      3.06 o
 -15   1   4        0.43        1.78      2.24 o
 -14   1   4        7.17        9.52      2.33 o
 -13   1   4        1.98        4.89      2.04 o
 -12   1   4        2.48        3.19      1.89 o
 -11   1   4        4.77        6.40      1.92 o
 -10   1   4       16.26       15.11      1.79 o
  -9   1   4      106.62      110.51      2.12 o
  -8   1   4      258.62      230.58      2.29 o
  -7   1   4       67.53       57.73      1.99 o
  -6   1   4      385.09      360.98      3.00 o
  -5   1   4        2.05        4.65      1.53 o
  -4   1   4        3.54        5.46      1.82 o
  -3   1   4      264.02      252.10      2.99 o
  -2   1   4        1.12        2.97      1.90 o
  -1   1   4      662.82      550.41     16.85 o
   0   1   4     1264.82     1366.75     98.75 o
   1   1   4        2.97        4.29      2.48 o
   2   1   4      800.65      777.49     19.11 o
   3   1   4     3255.79     3103.00    110.80 o
   4   1   4      770.39      801.48     19.91 o
   5   1   4        0.17        2.79      1.86 o
   6   1   4        0.98        0.66      1.79 o
   7   1   4        2.07       -0.74      1.92 o
   8   1   4        0.11        0.92      1.83 o
   9   1   4       25.10       23.93      1.96 o
  10   1   4       11.58        8.87      1.84 o
  11   1   4      136.02      123.82      6.70 o
  12   1   4       23.95       25.95      2.14 o
  13   1   4       10.15       15.20      2.34 o
  14   1   4        0.02        0.66      2.28 o
  15   1   4        2.01        3.01      2.42 o
 -15   2   4        5.77        5.38      2.37 o
 -14   2   4        0.45       -0.41      2.16 o
 -13   2   4       18.28       22.86      2.30 o
 -12   2   4       31.43       30.88      2.23 o
 -11   2   4       48.87       52.01      2.33 o
 -10   2   4       71.50       68.32      2.04 o
  -9   2   4      825.35      812.80      7.88 o
  -8   2   4       64.15       69.49      2.91 o
  -7   2   4       38.78       39.04      1.89 o
  -6   2   4        6.03        7.39      1.59 o
  -5   2   4       88.91       89.25      1.89 o
  -4   2   4       10.88        7.07      1.95 o
  -3   2   4     2674.41     2395.57    132.87 o
  -2   2   4       68.48       43.79      3.11 o
  -1   2   4       95.87      120.26     10.38 o
   0   2   4      125.66      134.29     11.11 o
   1   2   4      306.15      303.35     42.69 o
   2   2   4        9.33        1.60      2.08 o
   3   2   4       67.74       69.62      2.65 o
   4   2   4      160.75      141.80      4.75 o
   5   2   4       10.95       13.55      1.93 o
   6   2   4        0.60        1.75      2.00 o
   7   2   4      211.19      200.63      6.50 o
   8   2   4       18.81       24.65      2.35 o
   9   2   4      406.34      409.09     10.67 o
  10   2   4       67.23       73.07      3.65 o
  11   2   4        3.64        4.76      1.93 o
  12   2   4        2.50        4.98      1.95 o
  13   2   4       21.18       20.77      2.12 o
  14   2   4        1.53        1.60      2.51 o
  15   2   4       17.28       17.68      2.45 o
 -14   3   4        9.71       17.27      2.13 o
 -13   3   4        0.89        5.00      2.42 o
 -12   3   4       11.97       16.67      2.13 o
 -11   3   4       10.04       11.82      1.90 o
 -10   3   4       24.76       28.00      2.10 o
  -9   3   4      144.55      139.53      2.22 o
  -8   3   4      448.48      458.50      6.83 o
  -7   3   4       45.49       44.21      2.09 o
  -6   3   4        1.36        2.16      1.82 o
  -5   3   4       48.84       53.47      2.33 o
  -4   3   4      107.93      118.30      2.60 o
  -3   3   4      188.22      175.63      5.15 o
  -2   3   4        1.40        3.60      2.19 o
  -1   3   4     1173.51     1198.13     87.60 o
   0   3   4      391.00      434.31     14.59 o
   1   3   4      424.24      386.42     21.54 o
   2   3   4      257.87      282.20     10.92 o
   3   3   4      272.01      300.29     16.17 o
   4   3   4      204.03      215.82      8.28 o
   5   3   4       13.47       15.27      1.89 o
   6   3   4        6.48        2.81      1.81 o
   7   3   4       34.46       34.52      2.17 o
   8   3   4      231.94      212.43      5.16 o
   9   3   4       43.76       46.92      2.19 o
  10   3   4      140.98      136.75      7.50 o
  11   3   4        0.00        0.33      2.06 o
  12   3   4        1.80        2.26      2.21 o
  13   3   4        6.51        6.64      2.12 o
  14   3   4        0.79        0.76      2.50 o
 -13   4   4        8.23       11.67      2.85 o
 -12   4   4       10.08       11.23      2.88 o
 -11   4   4        0.79        0.37      2.48 o
 -10   4   4      188.63      202.07      7.13 o
  -9   4   4      242.66      240.22      4.61 o
  -8   4   4       90.92       92.46      7.19 o
  -7   4   4       75.21       73.21      2.54 o
  -6   4   4        0.18        1.76      2.03 o
  -5   4   4       16.02       17.40      2.10 o
  -4   4   4      358.27      370.83     25.27 o
  -3   4   4       13.80       16.46      2.53 o
  -2   4   4      613.84      748.55     45.10 o
  -1   4   4       21.24       23.75      2.83 o
   0   4   4     1289.29     1484.32     54.09 o
   1   4   4        5.16        7.31      2.79 o
   2   4   4      843.94      921.35     35.05 o
   3   4   4       93.58       99.95      3.23 o
   4   4   4       54.62       62.71      2.79 o
   5   4   4       43.48       43.22      2.55 o
   6   4   4       19.23       21.07      2.47 o
   7   4   4       84.11       78.76      2.54 o
   8   4   4      235.73      220.27      5.64 o
   9   4   4      439.85      452.55     14.23 o
  10   4   4      141.17      142.21      6.17 o
  11   4   4       15.68       14.20      2.34 o
  12   4   4        7.58        7.62      2.12 o
  13   4   4        0.69        3.81      2.34 o
 -12   5   4        0.08        0.71      2.70 o
 -11   5   4        0.48        1.97      2.51 o
 -10   5   4        8.26        6.33      2.62 o
  -9   5   4       72.36       70.61      2.46 o
  -8   5   4       47.83       40.90      2.27 o
  -7   5   4        3.63        5.33      2.30 o
  -6   5   4       10.85       11.24      2.44 o
  -5   5   4      238.79      247.34     13.92 o
  -4   5   4        0.91        2.30      1.85 o
  -3   5   4       13.29       12.39      2.46 o
  -2   5   4        3.22        3.60      2.66 o
  -1   5   4       11.55       13.50      2.29 o
   0   5   4       61.76       52.75      3.13 o
   1   5   4       14.72       14.21      2.55 o
   2   5   4       34.37       34.17      2.53 o
   3   5   4      525.91      566.18     24.00 o
   4   5   4       52.67       63.70      3.51 o
   5   5   4      561.19      509.41     35.33 o
   6   5   4       17.30       22.73      2.55 o
   7   5   4       33.53       35.59      2.59 o
   8   5   4        0.20       -0.58      2.42 o
   9   5   4       27.62       28.01      2.90 o
  10   5   4        0.00        0.67      2.67 o
  11   5   4        0.02        1.00      2.77 o
  12   5   4        7.53        7.78      2.61 o
 -11   6   4        3.32        5.66      2.81 o
 -10   6   4       28.68       27.01      2.55 o
  -9   6   4        1.70        3.88      2.61 o
  -8   6   4       62.44       65.35      4.09 o
  -7   6   4       87.89       87.77      5.06 o
  -6   6   4        0.03        0.86      2.39 o
  -5   6   4        0.35        1.91      2.01 o
  -4   6   4       19.52       21.23      2.10 o
  -3   6   4       64.44       75.63      3.32 o
  -2   6   4      514.05      507.38     35.47 o
  -1   6   4      260.30      278.85     17.45 o
   0   6   4      363.73      349.44     22.36 o
   1   6   4      143.69      150.70      6.70 o
   2   6   4      146.39      131.25      6.72 o
   3   6   4        1.16        1.20      2.00 o
   4   6   4       19.49       20.73      2.39 o
   5   6   4        7.48       11.40      2.06 o
   6   6   4       49.19       49.46      2.54 o
   7   6   4        0.26        0.90      2.42 o
   8   6   4      146.29      147.72      3.51 o
   9   6   4       10.17       11.62      2.74 o
  10   6   4      100.99       94.75      9.66 o
  11   6   4       20.37       19.05      2.83 o
 -10   7   4        1.03        2.59      2.44 o
  -9   7   4        4.99        7.13      2.70 o
  -8   7   4       11.70       11.39      2.50 o
  -7   7   4       27.71       25.27      2.73 o
  -6   7   4       57.82       52.44      3.26 o
  -5   7   4        2.52        3.34      2.33 o
  -4   7   4        2.95        2.87      2.21 o
  -3   7   4        0.21        0.24      2.37 o
  -2   7   4       68.10       59.17      6.16 o
  -1   7   4       53.66       56.15      3.87 o
   0   7   4        0.03        2.15      3.48 o
   1   7   4        0.05        1.35      2.42 o
   2   7   4       17.97       17.71      2.24 o
   3   7   4       31.39       28.53      2.64 o
   4   7   4        1.44        3.57      2.67 o
   5   7   4        0.38       -0.17      2.43 o
   6   7   4       36.14       28.62      2.92 o
   7   7   4        1.17        1.61      2.24 o
   8   7   4        7.88        6.68      2.55 o
   9   7   4        0.42        3.09      2.62 o
  -7   8   4        6.82        6.53      2.62 o
  -6   8   4        2.34        1.81      2.64 o
  -5   8   4        0.85        1.09      2.36 o
  -4   8   4        1.47        3.06      2.25 o
  -3   8   4        0.01        0.10      2.83 o
  -2   8   4        9.90       11.07      4.58 o
  -1   8   4       74.22       60.06      4.04 o
   0   8   4       35.62       28.24      3.92 o
   1   8   4        4.96        7.96      4.94 o
   2   8   4        5.72        5.43      2.62 o
   3   8   4        0.37        1.04      2.89 o
   4   8   4        1.88        0.80      2.66 o
   5   8   4        0.12        1.49      2.76 o
   6   8   4        2.20        1.64      3.05 o
   7   8   4        0.06       -0.23      2.87 o
  -3   9   4        0.53        1.11      2.87 o
  -2   9   4        0.95        0.97      4.18 o
  -1   9   4        9.88        8.25      3.63 o
   0   9   4       20.06       16.67      3.10 o
   1   9   4        7.49        2.96      2.61 o
   2   9   4        0.64        3.05      3.40 o
   3   9   4        0.41        1.17      2.66 o
 -15   1   5       44.06       62.49      2.72 o
 -14   1   5        4.70        8.24      2.02 o
 -13   1   5       11.08       12.35      2.08 o
 -12   1   5       11.74       11.64      2.08 o
 -11   1   5        1.88        5.13      2.17 o
 -10   1   5       30.52       29.58      1.78 o
  -9   1   5      164.45      158.28      2.25 o
  -8   1   5       40.79       47.77      2.04 o
  -7   1   5      205.87      167.99      4.26 o
  -6   1   5       71.04       51.17      2.53 o
  -5   1   5      144.68      141.56      2.32 o
  -4   1   5      174.15      140.91     10.51 o
  -3   1   5     1938.28     1762.99     51.16 o
  -2   1   5      814.68      678.73     55.10 o
  -1   1   5      313.71      320.23     46.58 o
   0   1   5      254.99      239.06     13.83 o
   1   1   5      136.96      136.97      4.04 o
   2   1   5     1374.07     1329.04     34.10 o
   3   1   5      677.78      778.47     20.52 o
   4   1   5      443.39      415.67      8.08 o
   5   1   5      301.83      302.48      8.95 o
   6   1   5       47.34       38.65      2.09 o
   7   1   5       21.63       19.80      2.03 o
   8   1   5       33.36       32.62      2.36 o
   9   1   5       11.12        8.77      1.90 o
  10   1   5       25.80       26.81      2.68 o
  11   1   5       11.32       10.03      1.89 o
  12   1   5       69.21       68.24      2.42 o
  13   1   5        1.36        3.20      2.90 o
  14   1   5        0.01        3.94      2.37 o
  15   1   5       23.56       24.06      2.41 o
 -14   2   5       11.45       13.90      2.27 o
 -13   2   5        1.89        2.34      2.04 o
 -12   2   5        0.00        0.18      1.95 o
 -11   2   5       34.12       33.54      1.97 o
 -10   2   5      122.42      112.55      2.03 o
  -9   2   5      216.75      196.74      8.17 o
  -8   2   5      310.93      275.64     11.46 o
  -7   2   5       13.93       12.61      1.76 o
  -6   2   5        8.67        6.65      1.75 o
  -5   2   5       62.69       75.23      2.14 o
  -4   2   5      706.97      649.94      9.97 o
  -3   2   5      454.05      413.94      4.35 o
  -2   2   5      403.22      447.24      6.22 o
  -1   2   5     1671.88     1612.11    147.98 o
   0   2   5       70.27       73.60      4.71 o
   1   2   5      197.95      272.68      4.87 o
   2   2   5      783.69      896.06     30.38 o
   3   2   5       40.19       38.10      2.49 o
   4   2   5       10.06       12.74      2.10 o
   5   2   5       72.84       75.49      2.57 o
   6   2   5        3.68        4.76      1.88 o
   7   2   5       96.37       83.51      3.53 o
   8   2   5      904.62      884.34     22.70 o
   9   2   5       76.65       73.16      3.28 o
  10   2   5      739.16      739.83     13.79 o
  11   2   5        1.38        2.90      1.90 o
  12   2   5       23.19       28.15      2.21 o
  13   2   5        3.61        4.68      2.10 o
  14   2   5        0.06       -0.10      2.32 o
 -14   3   5        3.22        3.57      2.11 o
 -13   3   5        3.17        7.00      1.99 o
 -12   3   5        0.24        1.41      1.84 o
 -11   3   5       23.85       20.79      2.32 o
 -10   3   5       13.50       14.36      2.04 o
  -9   3   5        8.65        6.30      1.73 o
  -8   3   5      546.76      554.13      4.99 o
  -7   3   5       83.14       72.04      3.64 o
  -6   3   5       12.80       17.06      2.00 o
  -5   3   5        3.00        0.61      1.91 o
  -4   3   5      658.79      586.80     36.22 o
  -3   3   5     1036.63      987.52     23.08 o
  -2   3   5       63.48       77.75      6.30 o
  -1   3   5       80.96       87.45      3.48 o
   0   3   5      167.37      257.44     13.85 o
   1   3   5      514.11      579.71     11.30 o
   2   3   5      487.28      621.07     22.80 o
   3   3   5      227.25      311.05      7.95 o
   4   3   5      997.18      993.09     49.13 o
   5   3   5      153.75      161.55     10.39 o
   6   3   5        0.02        3.11      2.36 o
   7   3   5        4.35        4.64      1.82 o
   8   3   5      199.58      181.57      7.23 o
   9   3   5        2.40        6.15      2.22 o
  10   3   5      261.35      252.54      8.67 o
  11   3   5       10.15       12.63      2.13 o
  12   3   5       51.27       42.39      2.49 o
  13   3   5        9.12       13.96      2.44 o
  14   3   5       31.37       32.44      4.05 o
 -13   4   5        1.49        3.48      3.09 o
 -12   4   5       16.88       17.37      2.42 o
 -11   4   5       17.24       18.44      2.31 o
 -10   4   5        3.33        3.28      2.16 o
  -9   4   5      288.84      307.85     11.93 o
  -8   4   5       83.56       83.26      6.25 o
  -7   4   5       38.78       42.34      2.68 o
  -6   4   5       12.33       13.74      1.94 o
  -5   4   5      102.72       95.79      2.63 o
  -4   4   5       22.64       24.15      2.38 o
  -3   4   5      227.25      256.55     19.53 o
  -2   4   5      308.05      360.78     27.93 o
  -1   4   5      201.53      193.49      7.26 o
   0   4   5       27.38       41.51      3.08 o
   1   4   5      102.80       87.24      5.87 o
   2   4   5      230.29      180.82      7.26 o
   3   4   5       68.53       77.48      4.58 o
   4   4   5        0.70        0.24      2.12 o
   5   4   5      259.82      254.64     14.10 o
   6   4   5        0.04       -0.26      2.42 o
   7   4   5       78.53       75.48      4.17 o
   8   4   5       21.49       20.85      2.25 o
   9   4   5      650.92      630.65     11.91 o
  10   4   5       72.49       69.61      3.92 o
  11   4   5        4.07        4.72      2.25 o
  12   4   5       19.47       20.96      2.43 o
  13   4   5        0.11        1.30      2.44 o
 -12   5   5        0.87        0.72      2.84 o
 -11   5   5        7.23        9.47      2.60 o
 -10   5   5        1.15        2.93      2.55 o
  -9   5   5       53.07       54.76      2.60 o
  -8   5   5       14.95       15.90      2.20 o
  -7   5   5        8.74        6.73      2.14 o
  -6   5   5       68.02       67.06      5.43 o
  -5   5   5        2.05        3.52      2.10 o
  -4   5   5        0.10        1.23      1.82 o
  -3   5   5        1.22        1.00      2.82 o
  -2   5   5      261.23      280.02     19.57 o
  -1   5   5        0.28        4.14      3.04 o
   0   5   5        0.72       -1.84      3.09 o
   1   5   5      157.61      148.10      4.99 o
   2   5   5       32.27       27.09      2.57 o
   3   5   5        3.88        6.33      2.27 o
   4   5   5       11.91       16.39      2.33 o
   5   5   5        1.99        3.88      2.17 o
   6   5   5       84.90       84.04      7.14 o
   7   5   5      109.89      124.60      5.35 o
   8   5   5       14.24       15.25      2.67 o
   9   5   5       11.50        8.66      2.46 o
  10   5   5       14.25       18.40      3.04 o
  11   5   5        2.97        2.25      2.86 o
  12   5   5        5.25        3.00      2.35 o
 -11   6   5        5.91        4.68      2.91 o
 -10   6   5        7.10        6.42      3.00 o
  -9   6   5        5.12        5.04      2.99 o
  -8   6   5        1.51        4.29      2.20 o
  -7   6   5       14.81       13.47      2.03 o
  -6   6   5       19.09       23.75      2.47 o
  -5   6   5        4.47        3.20      2.10 o
  -4   6   5        8.73        9.70      2.07 o
  -3   6   5        0.13        2.67      2.53 o
  -2   6   5       66.03       63.31      3.15 o
  -1   6   5      642.75      630.52     43.51 o
   0   6   5       72.84       60.11      5.42 o
   1   6   5      156.66      133.44      8.66 o
   2   6   5       40.12       36.82      2.52 o
   3   6   5        0.17       -0.85      2.48 o
   4   6   5       67.53       73.17      2.70 o
   5   6   5        6.46        7.33      2.35 o
   6   6   5        6.38        5.84      2.21 o
   7   6   5        0.32       -0.25      2.56 o
   8   6   5       49.29       52.45      3.54 o
   9   6   5       24.85       25.14      3.08 o
  10   6   5        0.61        1.66      3.28 o
  11   6   5       15.66       14.90      3.11 o
  -9   7   5        0.73        0.88      2.70 o
  -8   7   5        7.76        9.75      2.96 o
  -7   7   5        1.07        0.98      2.57 o
  -6   7   5        5.73        5.02      2.56 o
  -5   7   5        6.07        5.81      2.15 o
  -4   7   5        6.41        8.32      2.24 o
  -3   7   5        0.40        1.51      3.03 o
  -2   7   5       24.56       27.85      3.60 o
  -1   7   5      136.14      118.39      4.89 o
   0   7   5       48.74       46.33      3.77 o
   1   7   5        6.06        9.09      2.85 o
   2   7   5        0.54       -0.06      2.59 o
   3   7   5        0.15        1.11      2.44 o
   4   7   5       43.45       40.20      2.75 o
   5   7   5       17.14       20.38      2.85 o
   6   7   5        0.84        1.73      2.53 o
   7   7   5        3.18        3.75      2.62 o
   8   7   5        0.01        2.97      2.99 o
   9   7   5        2.07        1.86      2.87 o
  -7   8   5        0.07        4.06      2.59 o
  -6   8   5        0.68       -0.09      2.69 o
  -5   8   5        1.26        2.60      2.41 o
  -4   8   5        2.12        3.22      2.36 o
  -3   8   5       18.28       17.96      2.40 o
  -2   8   5        2.26        1.92      3.66 o
  -1   8   5       73.73       58.74      4.29 o
   0   8   5      121.56       89.40      4.44 o
   1   8   5        4.40        4.19      3.45 o
   2   8   5       14.48        8.95      2.71 o
   3   8   5        3.86        4.38      2.71 o
   4   8   5       19.16       16.27      3.13 o
   5   8   5       30.25       21.18      2.98 o
   6   8   5       13.16        9.64      2.84 o
   7   8   5        0.04        1.56      2.89 o
  -2   9   5        0.04        4.06      4.18 o
  -1   9   5        9.57       12.00      5.16 o
   0   9   5        0.81        3.11      3.80 o
   1   9   5        1.10        1.17      3.76 o
 -15   0   6        1.31        5.04      3.11 o
 -14   0   6        4.20        6.32      2.79 o
 -13   0   6       52.40       71.07      8.67 o
 -12   0   6        3.35        2.27      2.54 o
 -11   0   6      275.37      282.88     11.40 o
 -10   0   6      171.08      161.74      5.07 o
  -9   0   6     3725.07     3731.86     88.32 o
  -8   0   6      322.64      326.66      7.43 o
  -7   0   6       69.22       74.71      2.81 o
  -6   0   6        0.06        0.64      2.01 o
  -5   0   6       25.14       24.32      2.12 o
  -4   0   6      636.56      580.49     13.61 o
  -3   0   6     7225.04     7270.92     19.55 o
  -2   0   6     1335.08     1242.59     10.66 o
  -1   0   6      286.68      264.12      6.26 o
   0   0   6        1.78        5.18      5.58 o
   1   0   6       19.97       34.41      3.61 o
   2   0   6      161.63      170.98     10.40 o
   3   0   6     2412.88     2334.76    101.85 o
   4   0   6       95.08       95.05      4.33 o
   5   0   6      664.74      727.98     37.06 o
   6   0   6      873.44      617.86      8.77 o
   7   0   6      919.70      807.21     11.77 o
   8   0   6       80.10       71.67      4.48 o
   9   0   6     4020.05     4225.20    238.03 o
  10   0   6      336.30      329.23     15.20 o
  11   0   6       94.31       94.10      5.68 o
  12   0   6        9.87        8.43      3.92 o
  13   0   6       57.13       61.89      7.49 o
  14   0   6       15.44       23.90      3.59 o
 -14   1   6        2.31        2.79      2.03 o
 -13   1   6        8.93       10.97      2.11 o
 -12   1   6       23.14       22.46      2.00 o
 -11   1   6        0.04        3.16      2.12 o
 -10   1   6        1.02        1.32      1.67 o
  -9   1   6      434.26      432.70      3.21 o
  -8   1   6       45.20       42.46      1.67 o
  -7   1   6       50.30       48.86      2.51 o
  -6   1   6       62.18       51.43      2.30 o
  -5   1   6       14.78       17.09      1.73 o
  -4   1   6      307.66      300.04     22.22 o
  -3   1   6     1040.08      999.48      5.49 o
  -2   1   6       47.61       48.48      3.31 o
  -1   1   6      210.47      204.57     30.62 o
   0   1   6      476.10      513.59     32.49 o
   1   1   6        1.20        3.37      2.45 o
   2   1   6      683.74      716.51     17.97 o
   3   1   6     4242.26     4605.90     89.08 o
   4   1   6      280.20      287.05      8.87 o
   5   1   6       22.08       34.42      2.01 o
   6   1   6       76.17       72.75      2.63 o
   7   1   6      227.27      193.11      6.14 o
   8   1   6       99.44       78.90      2.60 o
   9   1   6       75.64       75.59      3.24 o
  10   1   6       15.71       18.51      2.26 o
  11   1   6       71.64       72.11      3.20 o
  12   1   6       12.38       13.99      2.38 o
  13   1   6        4.95        9.03      2.27 o
  14   1   6       18.18       16.23      2.40 o
 -14   2   6       11.71       11.17      2.11 o
 -13   2   6        0.25        0.87      2.03 o
 -12   2   6        0.20        0.44      1.83 o
 -11   2   6       38.17       37.45      2.30 o
 -10   2   6      239.48      225.88     11.55 o
  -9   2   6     1018.69      996.40     19.52 o
  -8   2   6       32.72       29.07      1.78 o
  -7   2   6       22.33       26.33      1.95 o
  -6   2   6        0.60        2.20      1.77 o
  -5   2   6       16.24       15.78      1.98 o
  -4   2   6      845.01      824.68      6.86 o
  -3   2   6     1234.49     1253.74      6.20 o
  -2   2   6       25.86       30.91      2.40 o
  -1   2   6       23.59       26.39      3.66 o
   0   2   6        3.49        3.63      2.80 o
   1   2   6      166.51      174.70      4.13 o
   2   2   6     1921.14     1882.95    137.67 o
   3   2   6       66.38       79.72      3.93 o
   4   2   6      397.88      443.76     12.29 o
   5   2   6       52.21       46.35      2.30 o
   6   2   6        1.99        1.54      2.06 o
   7   2   6        6.32        8.29      1.95 o
   8   2   6      631.20      599.03     22.02 o
   9   2   6      844.56      827.61     29.91 o
  10   2   6       70.49       72.98      3.64 o
  11   2   6        1.82        5.20      2.41 o
  12   2   6       21.52       22.23      2.11 o
  13   2   6        4.62        4.01      2.26 o
  14   2   6       24.45       28.13      2.69 o
 -14   3   6        0.87        2.49      2.45 o
 -13   3   6        0.86        0.73      2.09 o
 -12   3   6        0.22        0.69      2.00 o
 -11   3   6        2.44        3.85      1.97 o
 -10   3   6        1.53        3.43      1.83 o
  -9   3   6       45.82       45.45      2.19 o
  -8   3   6       38.61       44.28      2.63 o
  -7   3   6        8.95       10.30      2.71 o
  -6   3   6      119.76      116.74      2.48 o
  -5   3   6        3.49        5.96      1.97 o
  -4   3   6      103.90      103.17      3.06 o
  -3   3   6      113.56      122.24      5.83 o
  -2   3   6       46.06       45.42      4.34 o
  -1   3   6      885.65      925.84     61.77 o
   0   3   6      230.96      273.77      6.99 o
   1   3   6       15.59       18.24      3.20 o
   2   3   6        3.12        4.27      2.80 o
   3   3   6     1365.48     1569.19     46.03 o
   4   3   6      117.53      112.83      3.58 o
   5   3   6        9.02        9.01      2.03 o
   6   3   6       43.52       42.45      2.20 o
   7   3   6      162.73      153.86      2.73 o
   8   3   6        0.10       -0.97      2.30 o
   9   3   6       92.01       94.35      3.72 o
  10   3   6       36.47       37.40      2.08 o
  11   3   6        3.57        1.45      2.17 o
  12   3   6        7.41       11.83      2.67 o
  13   3   6       20.28       22.64      2.62 o
  14   3   6        0.48        3.01      2.51 o
 -13   4   6        0.89        0.90      2.81 o
 -12   4   6        1.25        1.81      2.56 o
 -11   4   6        0.80        5.06      3.11 o
 -10   4   6       23.54       25.32      2.45 o
  -9   4   6        8.10        8.78      2.29 o
  -8   4   6        1.28        4.46      2.00 o
  -7   4   6        0.06       -0.04      2.03 o
  -6   4   6       17.93       21.36      2.23 o
  -5   4   6       18.75       19.75      2.38 o
  -4   4   6       56.02       55.94      4.04 o
  -3   4   6       24.04       20.64      2.39 o
  -2   4   6       25.12       28.67      2.38 o
  -1   4   6        7.44        3.41      2.88 o
   0   4   6       40.35       41.70      3.22 o
   1   4   6      273.50      340.11     15.00 o
   2   4   6       14.16       15.84      2.79 o
   3   4   6       52.15       49.81      2.95 o
   4   4   6       16.57       13.34      2.42 o
   5   4   6        0.35        1.68      2.39 o
   6   4   6       55.21       64.46      3.48 o
   7   4   6        2.18        0.05      1.91 o
   8   4   6      470.11      461.18     20.47 o
   9   4   6       37.93       36.57      2.86 o
  10   4   6       22.63       21.72      2.03 o
  11   4   6        0.59        4.57      2.40 o
  12   4   6        0.64        0.32      2.18 o
  13   4   6        5.31        0.93      3.20 o
 -12   5   6        3.37        5.23      3.05 o
 -11   5   6        0.72        3.55      2.94 o
 -10   5   6        7.83        6.77      2.54 o
  -9   5   6        2.17        4.84      2.39 o
  -8   5   6        0.03        0.17      2.14 o
  -7   5   6      100.00       94.38      2.84 o
  -6   5   6       32.25       29.78      2.21 o
  -5   5   6       41.54       42.23      3.55 o
  -4   5   6       75.26       83.08      4.65 o
  -3   5   6       14.30       12.46      2.86 o
  -2   5   6       17.42       14.70      3.14 o
  -1   5   6       22.93       31.99      2.91 o
   0   5   6      100.06       87.34      5.60 o
   1   5   6        0.67       -1.77      2.76 o
   2   5   6        9.66       10.93      2.87 o
   3   5   6       26.08       32.01      3.04 o
   4   5   6        3.53        8.34      3.15 o
   5   5   6       36.95       33.59      2.80 o
   6   5   6       10.43       14.92      2.42 o
   7   5   6       43.57       38.48      2.75 o
   8   5   6        0.00        0.16      2.92 o
   9   5   6       25.26       29.77      3.54 o
  10   5   6       28.82       25.21      2.66 o
  11   5   6       27.82       30.35      5.22 o
  12   5   6        0.07        0.84      2.44 o
 -11   6   6        2.00        1.60      3.13 o
 -10   6   6        1.75        0.67      2.68 o
  -9   6   6        0.02        1.28      2.41 o
  -8   6   6        6.25        7.26      2.29 o
  -7   6   6        6.81        8.02      2.22 o
  -6   6   6        0.01        2.17      2.53 o
  -5   6   6        0.35        2.49      2.09 o
  -4   6   6        1.37        4.06      2.36 o
  -3   6   6        0.41        2.55      2.59 o
  -2   6   6       21.06       29.28      2.69 o
  -1   6   6       21.37       21.22      3.02 o
   0   6   6       47.33       46.71      3.80 o
   1   6   6       39.08       37.46      2.68 o
   2   6   6       12.45       11.23      3.03 o
   3   6   6        7.89        9.44      2.76 o
   4   6   6       19.59       25.54      2.66 o
   5   6   6        5.67        6.20      2.75 o
   6   6   6       34.87       35.66      2.86 o
   7   6   6        0.76        1.57      2.51 o
   8   6   6        1.26        2.49      2.84 o
   9   6   6        0.09        0.53      3.23 o
  10   6   6        3.50        4.00      3.10 o
  11   6   6        0.93        3.06      3.43 o
  -9   7   6        0.10       -0.28      2.47 o
  -8   7   6       18.85       17.19      2.50 o
  -7   7   6       36.71       35.95      3.74 o
  -6   7   6        1.91        2.34      2.46 o
  -5   7   6       24.21       27.29      3.17 o
  -4   7   6        0.11        0.47      2.34 o
  -3   7   6        2.98        1.47      3.14 o
  -2   7   6        4.62        4.73      3.12 o
  -1   7   6        1.50        3.81      4.17 o
   0   7   6       45.88       48.18      3.09 o
   1   7   6        0.20       -1.66      2.97 o
   2   7   6       15.17       11.48      3.32 o
   3   7   6       14.14       16.70      2.90 o
   4   7   6       13.20       14.69      3.12 o
   5   7   6       18.85       14.50      2.86 o
   6   7   6        2.73        5.06      2.95 o
   7   7   6       12.98       11.17      3.10 o
   8   7   6        0.00        1.93      3.47 o
   9   7   6        4.46        4.22      3.21 o
  -6   8   6        0.14        0.83      2.32 o
  -5   8   6        0.01        1.43      2.97 o
  -4   8   6        4.59        4.38      2.67 o
  -3   8   6        8.14        8.79      2.64 o
  -2   8   6       64.38       54.11      4.23 o
  -1   8   6       66.30       55.13      4.18 o
   0   8   6       17.75       13.74      3.20 o
   1   8   6       40.05       30.13      4.03 o
   2   8   6        0.62       -2.23      4.34 o
   3   8   6        1.49        2.00      3.07 o
   4   8   6        1.65        3.96      3.53 o
   5   8   6        6.32        5.77      3.18 o
   6   8   6        1.50        2.57      3.16 o
 -14   1   7        2.08        2.68      2.41 o
 -13   1   7        1.03        0.71      2.04 o
 -12   1   7        1.93        2.41      1.78 o
 -11   1   7       39.45       38.76      2.20 o
 -10   1   7      100.94      106.67      4.16 o
  -9   1   7      456.23      466.28      5.91 o
  -8   1   7      139.58      136.15      2.73 o
  -7   1   7      318.63      317.80      5.44 o
  -6   1   7       12.96       12.80      1.55 o
  -5   1   7      548.20      571.18     12.29 o
  -4   1   7      229.37      243.56      3.27 o
  -3   1   7     1485.11     1393.68    121.62 o
  -2   1   7       15.00       12.78      2.30 o
  -1   1   7        3.37        5.17      2.24 o
   0   1   7      316.07      318.36     44.60 o
   1   1   7      236.04      260.34      5.17 o
   2   1   7     2445.72     2719.61     38.19 o
   3   1   7     3739.07     4170.70     85.01 o
   4   1   7      497.53      534.48      9.68 o
   5   1   7      139.32      131.93      5.16 o
   6   1   7       97.08       78.14      2.82 o
   7   1   7      290.19      271.93      4.99 o
   8   1   7        0.61        2.88      2.37 o
   9   1   7      112.07      114.89      3.93 o
  10   1   7      156.97      155.86      8.11 o
  11   1   7       16.76       14.54      2.33 o
  12   1   7       15.23       11.33      2.10 o
  13   1   7       46.41       56.37      3.24 o
  14   1   7       42.04       55.46      2.65 o
 -14   2   7        4.54        4.20      2.30 o
 -13   2   7        4.10        6.04      2.27 o
 -12   2   7        8.98       13.18      2.25 o
 -11   2   7        6.02        3.49      1.88 o
 -10   2   7      255.81      225.75      9.32 o
  -9   2   7      601.97      594.17     15.26 o
  -8   2   7      101.76       89.94      2.00 o
  -7   2   7        8.94        6.72      2.00 o
  -6   2   7        2.14        1.37      1.86 o
  -5   2   7        0.20        1.76      1.90 o
  -4   2   7      160.48      153.95      3.03 o
  -3   2   7      415.81      430.57     24.69 o
  -2   2   7       67.08       76.77      2.78 o
  -1   2   7      235.21      256.33     32.47 o
   0   2   7       14.98       21.83      2.67 o
   1   2   7       68.61       73.90      5.26 o
   2   2   7       83.57      107.98      5.89 o
   3   2   7        2.85        0.70      2.26 o
   4   2   7        6.45        8.08      1.97 o
   5   2   7        0.10        1.84      2.06 o
   6   2   7       23.04       20.08      2.36 o
   7   2   7      394.11      358.69     18.35 o
   8   2   7      378.73      427.38     14.94 o
   9   2   7     1400.26     1388.86     58.15 o
  10   2   7       38.68       40.33      2.39 o
  11   2   7        2.87        4.79      2.28 o
  12   2   7        6.40       10.27      2.50 o
  13   2   7        0.62        1.39      2.47 o
  14   2   7       10.65       14.28      2.81 o
 -13   3   7        0.16       -0.35      2.17 o
 -12   3   7        0.06        1.41      2.48 o
 -11   3   7        3.31        4.46      2.17 o
 -10   3   7        0.56        2.30      2.32 o
  -9   3   7        2.37        3.18      2.20 o
  -8   3   7       82.77       75.27      2.40 o
  -7   3   7       33.14       30.42      2.10 o
  -6   3   7        0.00        2.14      1.90 o
  -5   3   7        1.07        3.82      1.91 o
  -4   3   7       84.38       69.19      2.12 o
  -3   3   7        8.33       11.19      1.89 o
  -2   3   7       18.04       20.30      2.49 o
  -1   3   7       32.36       39.35      2.83 o
   0   3   7        0.08        7.49      5.40 o
   1   3   7        5.23        0.19      2.69 o
   2   3   7       19.88       14.36      2.86 o
   3   3   7       25.15       15.64      3.14 o
   4   3   7       41.41       36.22      2.32 o
   5   3   7       27.46       26.33      2.58 o
   6   3   7        0.66        0.59      2.30 o
   7   3   7      126.99      128.75      8.45 o
   8   3   7       70.53       68.65      2.35 o
   9   3   7       52.56       50.96      2.42 o
  10   3   7        9.54        9.80      2.21 o
  11   3   7        2.92        4.75      2.18 o
  12   3   7        1.76        1.63      2.22 o
  13   3   7        8.85        8.91      2.68 o
 -13   4   7        0.95        2.91      2.78 o
 -12   4   7        4.21        4.08      2.97 o
 -11   4   7        2.30        3.52      2.26 o
 -10   4   7       35.33       38.68      2.49 o
  -9   4   7       67.33       67.98      5.53 o
  -8   4   7        8.57        8.78      2.07 o
  -7   4   7       13.60       14.31      2.51 o
  -6   4   7        1.68        2.98      2.35 o
  -5   4   7       26.88       22.78      2.06 o
  -4   4   7        6.99        7.19      1.79 o
  -3   4   7        0.03        1.12      2.28 o
  -2   4   7        0.03        1.62      2.48 o
  -1   4   7        7.53        4.47      2.60 o
   0   4   7        3.14        3.97      3.82 o
   1   4   7        1.67        2.69      3.13 o
   2   4   7        0.04        0.93      3.36 o
   3   4   7       78.73       96.72      3.82 o
   4   4   7        1.59        0.00      2.75 o
   5   4   7        7.09        6.67      2.86 o
   6   4   7       15.06       18.05      2.57 o
   7   4   7        1.13        2.27      1.97 o
   8   4   7       39.56       43.48      3.19 o
   9   4   7       23.70       21.69      2.47 o
  10   4   7       27.95       30.08      2.38 o
  11   4   7        0.18        0.85      2.69 o
  12   4   7       12.03       10.20      2.64 o
  13   4   7        2.69        4.53      2.50 o
 -12   5   7        2.02        0.44      2.55 o
 -11   5   7        3.62        3.75      2.45 o
 -10   5   7        3.10        3.63      2.57 o
  -9   5   7        2.27        4.21      2.62 o
  -8   5   7        0.36       -0.01      2.31 o
  -7   5   7        0.00        1.18      2.13 o
  -6   5   7       13.39       10.46      1.98 o
  -5   5   7       10.13       16.64      2.15 o
  -4   5   7        2.78        4.50      2.16 o
  -3   5   7        3.27        2.78      2.36 o
  -2   5   7        9.21       14.48      2.80 o
  -1   5   7      139.24      138.40      4.65 o
   0   5   7      129.81      153.61      5.07 o
   1   5   7        0.79       -2.22      4.19 o
   2   5   7        6.51        8.76      3.01 o
   3   5   7        0.00        0.58      2.90 o
   4   5   7        3.84        8.03      2.94 o
   5   5   7       22.59       29.48      3.14 o
   6   5   7       17.53       23.93      3.13 o
   7   5   7        0.49       -1.08      2.92 o
   8   5   7        0.00        0.68      2.72 o
   9   5   7        0.20        1.93      2.76 o
  10   5   7       22.77       21.16      2.73 o
  11   5   7        0.22        1.30      2.19 o
  12   5   7        4.90        3.82      2.39 o
 -10   6   7        0.61        0.09      3.26 o
  -9   6   7       11.38        8.23      2.26 o
  -8   6   7       10.81       11.99      2.55 o
  -7   6   7        0.47       -0.25      2.14 o
  -6   6   7       26.33       27.73      2.33 o
  -5   6   7        4.40        6.11      2.12 o
  -4   6   7        0.31        2.03      2.23 o
  -3   6   7        1.04        4.83      2.81 o
  -2   6   7       15.76       22.05      2.96 o
  -1   6   7       48.18       49.07      4.67 o
   0   6   7       42.48       48.09      6.25 o
   1   6   7       10.77       11.07      3.56 o
   2   6   7        9.69       10.65      3.64 o
   3   6   7        0.05        3.06      3.58 o
   4   6   7        4.67        9.63      3.66 o
   5   6   7       15.03       17.45      3.21 o
   6   6   7        3.00        3.39      2.76 o
   7   6   7       23.07       25.27      3.07 o
   8   6   7        3.36        3.97      3.08 o
   9   6   7        5.36        6.98      2.84 o
  10   6   7        2.99        3.59      3.51 o
  -8   7   7        1.78        3.08      2.59 o
  -7   7   7        5.22        6.49      2.99 o
  -6   7   7        1.81        2.09      2.20 o
  -5   7   7        0.84        0.75      2.23 o
  -4   7   7        0.03        0.67      2.10 o
  -3   7   7        0.36        1.58      3.08 o
  -2   7   7       40.18       44.33      3.39 o
  -1   7   7        0.71        0.43      3.64 o
   0   7   7        0.52        3.58      4.08 o
   1   7   7       45.85       36.66      4.59 o
   2   7   7       22.43       30.72      4.69 o
   3   7   7        0.79        2.43      3.63 o
   4   7   7        0.25        1.39      3.72 o
   5   7   7        0.02       -2.05      3.34 o
   6   7   7        1.40        2.29      3.18 o
   7   7   7        4.56        5.78      3.29 o
   8   7   7        0.70        2.31      2.93 o
  -6   8   7        0.07        0.41      2.79 o
  -5   8   7        0.91        1.62      2.33 o
  -4   8   7        0.40        0.61      2.75 o
  -3   8   7        0.49        2.15      2.57 o
  -2   8   7       48.17       37.51      4.80 o
  -1   8   7       66.95       59.79      4.45 o
   0   8   7       40.93       52.23      7.41 o
   1   8   7      107.53      108.90      7.31 o
   2   8   7        9.30       12.89      6.76 o
   3   8   7        0.00        5.72      3.73 o
   4   8   7        2.31        2.94      3.71 o
   5   8   7        3.55        9.65      4.20 o
   6   8   7        1.82        2.76      4.46 o
 -14   0   8       19.46       23.16      3.54 o
 -13   0   8        3.94        2.84      2.69 o
 -12   0   8        5.24        9.82      2.61 o
 -11   0   8       51.46       65.74      2.75 o
 -10   0   8      993.76      874.30     89.40 o
  -9   0   8      492.52      515.49     12.25 o
  -8   0   8       93.43       84.74      7.39 o
  -7   0   8       14.62       13.64      2.45 o
  -6   0   8       42.05       34.84      2.28 o
  -5   0   8        0.12        0.58      2.01 o
  -4   0   8      734.29      760.82      7.33 o
  -3   0   8     1600.94     1512.77     10.43 o
  -2   0   8      824.90      860.69      8.70 o
  -1   0   8      133.64      130.35     27.16 o
   0   0   8        7.32        3.42      4.00 o
   1   0   8      165.23      175.61      5.81 o
   2   0   8     1773.04     2030.60     80.08 o
   3   0   8       93.08      145.43      4.23 o
   4   0   8      623.53      740.08     23.12 o
   5   0   8      114.20      105.64      4.08 o
   6   0   8      223.37      168.48     11.47 o
   7   0   8        0.08        2.90      3.21 o
   8   0   8     3390.57     3427.80    200.90 o
   9   0   8     1267.19     1244.03     80.67 o
  10   0   8      342.44      350.59     42.43 o
  11   0   8        0.25       -0.16      2.78 o
  12   0   8        9.15       12.07      3.09 o
  13   0   8        0.62       -1.68      3.69 o
  14   0   8       49.03       52.35      4.93 o
 -14   1   8       10.14       10.60      2.57 o
 -13   1   8        1.85        2.68      1.92 o
 -12   1   8       12.30       13.66      1.95 o
 -11   1   8        2.36        4.00      1.86 o
 -10   1   8        6.68        8.76      1.78 o
  -9   1   8       63.55       58.67      4.01 o
  -8   1   8      227.62      211.44     14.74 o
  -7   1   8        3.95        4.66      1.57 o
  -6   1   8       69.83       68.22      2.01 o
  -5   1   8        0.72        0.82      1.79 o
  -4   1   8     1211.27     1176.79     16.09 o
  -3   1   8        7.68        6.98      2.04 o
  -2   1   8       57.82       64.58     11.39 o
  -1   1   8       49.73       50.60      8.62 o
   0   1   8       47.70       41.34      5.40 o
   1   1   8       94.15       92.08      3.26 o
   2   1   8      308.46      356.51      7.16 o
   3   1   8       11.10       12.93      2.06 o
   4   1   8      535.29      542.71     14.62 o
   5   1   8       13.99       25.03      2.55 o
   6   1   8       69.90       59.42      3.07 o
   7   1   8       38.26       35.63      2.18 o
   8   1   8       84.30       76.30      3.77 o
   9   1   8       32.40       28.87      2.32 o
  10   1   8        2.74        1.76      2.29 o
  11   1   8       25.06       24.75      2.60 o
  12   1   8        0.29        0.41      2.53 o
  13   1   8        8.46        8.42      2.36 o
  14   1   8       63.04       68.78     11.00 o
 -14   2   8        1.38        2.71      2.30 o
 -13   2   8        0.81        1.47      1.99 o
 -12   2   8        0.04        0.52      1.99 o
 -11   2   8       78.71       83.72      2.76 o
 -10   2   8       48.62       44.60      2.53 o
  -9   2   8      662.36      701.37     12.34 o
  -8   2   8        9.70       10.91      1.91 o
  -7   2   8        0.79        2.34      2.16 o
  -6   2   8        0.20       -1.24      1.77 o
  -5   2   8       48.47       48.41      2.19 o
  -4   2   8      114.55      122.29      2.55 o
  -3   2   8      613.61      567.40     14.28 o
  -2   2   8      169.73      147.39      7.06 o
  -1   2   8      148.50      124.60     12.18 o
   0   2   8      186.35      229.17     12.86 o
   1   2   8        9.02       10.73      2.20 o
   2   2   8       42.09       34.77      2.59 o
   3   2   8      432.88      419.48     19.74 o
   4   2   8       37.99       37.28      2.46 o
   5   2   8       93.71       96.41      2.84 o
   6   2   8        0.83        3.07      1.94 o
   7   2   8      172.53      168.35      3.11 o
   8   2   8      499.01      493.39     16.47 o
   9   2   8      651.77      647.00     31.47 o
  10   2   8       46.35       46.58      3.46 o
  11   2   8        6.83        8.35      2.19 o
  12   2   8        8.27        7.68      2.44 o
  13   2   8        9.16        7.48      2.25 o
 -13   3   8        2.88        5.36      2.97 o
 -12   3   8        6.18        8.91      2.31 o
 -11   3   8        0.35        4.25      2.34 o
 -10   3   8        0.06        0.76      2.35 o
  -9   3   8        4.98        3.46      2.04 o
  -8   3   8      113.12      108.75      2.77 o
  -7   3   8        6.39        6.84      2.13 o
  -6   3   8       18.64       20.06      2.18 o
  -5   3   8        1.50        3.01      1.90 o
  -4   3   8      347.71      308.84     16.31 o
  -3   3   8      224.47      244.86     19.17 o
  -2   3   8        0.86        0.52      2.53 o
  -1   3   8       99.93      111.89      9.92 o
   0   3   8      166.59      197.49      5.26 o
   1   3   8       15.77       28.15      4.19 o
   2   3   8      220.11      252.17     14.43 o
   3   3   8       91.62      118.01      3.68 o
   4   3   8        2.11        2.63      2.44 o
   5   3   8        0.35        2.55      2.09 o
   6   3   8       16.13       18.52      2.76 o
   7   3   8        0.00       -0.94      2.37 o
   8   3   8        2.39        2.12      2.25 o
   9   3   8       19.01       18.79      2.11 o
  10   3   8        0.65        3.01      2.21 o
  11   3   8        5.18        5.67      2.09 o
  12   3   8        0.07        2.11      2.28 o
  13   3   8        3.53        4.71      2.50 o
 -12   4   8        0.09        0.24      2.44 o
 -11   4   8       43.01       41.56      2.86 o
 -10   4   8       32.76       33.00      2.41 o
  -9   4   8      106.76      109.45      3.71 o
  -8   4   8       76.01       76.06      3.15 o
  -7   4   8       43.07       36.65      2.36 o
  -6   4   8        8.10       10.64      2.19 o
  -5   4   8        4.82        6.43      2.12 o
  -4   4   8        0.00        0.95      2.41 o
  -3   4   8      109.48      122.73      4.25 o
  -2   4   8      142.92      154.67     15.30 o
  -1   4   8        0.25        0.61      3.44 o
   0   4   8       45.57       45.45      4.11 o
   1   4   8       64.09       71.15      3.58 o
   2   4   8       28.82       27.06      3.99 o
   3   4   8        0.01        0.03      2.80 o
   4   4   8       77.21       75.90     11.81 o
   5   4   8       17.11       15.99      3.15 o
   6   4   8        1.64       -0.51      2.59 o
   7   4   8        3.61        5.25      2.24 o
   8   4   8       55.31       54.63      2.75 o
   9   4   8       62.53       60.79      3.52 o
  10   4   8       23.76       22.10      3.04 o
  11   4   8        3.04        3.93      2.44 o
  12   4   8        0.03        1.33      2.26 o
 -11   5   8        1.58        2.13      2.80 o
 -10   5   8        0.35        0.45      2.64 o
  -9   5   8        3.63        6.85      2.90 o
  -8   5   8       24.55       20.40      2.25 o
  -7   5   8        3.13        4.26      2.18 o
  -6   5   8        0.25        0.92      2.17 o
  -5   5   8       13.96       12.66      1.85 o
  -4   5   8        2.91        4.48      2.14 o
  -3   5   8       69.24       75.08      6.76 o
  -2   5   8       20.19       21.10      2.93 o
  -1   5   8       62.50       69.88      6.17 o
   0   5   8        1.99        1.51      4.11 o
   1   5   8        7.13        6.13      2.92 o
   2   5   8        0.60        0.84      4.21 o
   3   5   8       82.86       80.55      5.84 o
   4   5   8       50.18       58.50      4.72 o
   5   5   8        0.95        0.57      3.55 o
   6   5   8       21.77       18.63      2.87 o
   7   5   8        0.05        1.12      2.76 o
   8   5   8       13.32       17.88      3.60 o
   9   5   8       14.58       18.29      2.86 o
  10   5   8        7.53        7.45      2.69 o
  11   5   8        2.92        3.19      3.02 o
 -10   6   8       14.52       14.25      2.63 o
  -9   6   8        0.66        1.52      2.19 o
  -8   6   8        0.04        1.13      2.27 o
  -7   6   8        5.73        4.00      2.08 o
  -6   6   8        2.01        2.20      2.13 o
  -5   6   8        3.02        4.34      2.15 o
  -4   6   8       23.29       23.40      2.55 o
  -3   6   8        1.52        2.66      2.81 o
  -2   6   8        6.59        7.38      2.90 o
  -1   6   8       74.43       84.25      6.50 o
   0   6   8       77.26       77.56      4.81 o
   1   6   8        0.57       -1.47      4.30 o
   2   6   8        3.02        4.65      3.20 o
   3   6   8        2.97        9.39      3.60 o
   4   6   8        0.45        3.33      4.38 o
   5   6   8        2.95        4.72      3.11 o
   6   6   8        0.09        2.20      3.10 o
   7   6   8       14.59       15.63      5.31 o
   8   6   8        0.40        2.76      3.34 o
   9   6   8       14.29       13.66      3.27 o
  10   6   8        0.81        0.58      3.54 o
  -8   7   8        4.87        4.04      2.51 o
  -7   7   8        4.54        4.77      2.29 o
  -6   7   8       13.08       13.04      2.83 o
  -5   7   8        0.08        1.05      2.39 o
  -4   7   8        4.18        5.39      2.40 o
  -3   7   8        8.49        7.23      3.22 o
  -2   7   8        0.75        2.72      3.40 o
  -1   7   8       57.85       63.56      5.03 o
   0   7   8       19.72       27.62      4.67 o
   1   7   8       23.50       17.93      6.36 o
   2   7   8       25.13       25.59      6.01 o
   3   7   8        6.73        5.56      3.64 o
   4   7   8       13.04       17.19      3.91 o
   5   7   8        0.86       -0.14      3.48 o
   6   7   8       14.24       14.60      3.47 o
   7   7   8       17.36       19.90      3.99 o
   8   7   8        4.09        3.28      3.54 o
  -5   8   8       10.13        8.79      2.81 o
  -4   8   8        0.40       -0.77      2.50 o
  -3   8   8        1.75        2.59      2.71 o
  -2   8   8       29.43       32.61      6.83 o
  -1   8   8       33.84       26.71      4.96 o
   0   8   8        1.66        4.30      4.74 o
   1   8   8        7.15        4.33      4.70 o
   2   8   8       14.36       18.15      4.92 o
   3   8   8        0.69       -3.86      3.93 o
   4   8   8        0.09       -0.34      3.57 o
   5   8   8        4.28        1.76      3.82 o
 -14   1   9        2.07        1.45      2.12 o
 -13   1   9       10.59       13.81      2.22 o
 -12   1   9       10.51       14.99      2.53 o
 -11   1   9        0.58        2.46      1.87 o
 -10   1   9       21.70       23.39      2.05 o
  -9   1   9       26.53       27.10      1.73 o
  -8   1   9        2.17        0.75      1.84 o
  -7   1   9      137.75      127.18     10.85 o
  -6   1   9        0.08        1.81      1.87 o
  -5   1   9        0.15       -0.24      1.78 o
  -4   1   9       83.45       96.81      2.26 o
  -3   1   9      131.13      104.50      8.88 o
  -2   1   9      102.76      109.21     11.14 o
  -1   1   9       22.36       27.54      2.63 o
   0   1   9        0.49        0.96      2.38 o
   1   1   9       24.57       29.75      2.54 o
   2   1   9      730.85      903.24     39.84 o
   3   1   9      943.31     1044.46     32.67 o
   4   1   9        7.70        6.62      2.16 o
   5   1   9      101.25       88.19      4.46 o
   6   1   9        8.50        6.98      2.22 o
   7   1   9        0.08        0.26      2.15 o
   8   1   9       26.15       25.33      2.20 o
   9   1   9      259.92      246.37     11.83 o
  10   1   9        0.63        3.36      2.56 o
  11   1   9        2.61        4.18      2.25 o
  12   1   9        4.59        3.01      2.42 o
  13   1   9        0.65        1.07      2.44 o
 -13   2   9        5.67        7.21      2.08 o
 -12   2   9        1.98        2.16      2.28 o
 -11   2   9       81.53       74.36      6.68 o
 -10   2   9      170.14      172.98      4.44 o
  -9   2   9       59.33       57.98      2.59 o
  -8   2   9        0.07       -1.11      2.10 o
  -7   2   9        5.35        5.29      2.35 o
  -6   2   9       20.03       22.78      2.07 o
  -5   2   9       43.47       37.36      2.86 o
  -4   2   9      139.03      134.87      6.26 o
  -3   2   9      233.32      214.11     23.34 o
  -2   2   9      130.05      121.20      3.65 o
  -1   2   9       21.85       25.43      2.66 o
   0   2   9      122.05      138.30      8.62 o
   1   2   9       81.62       93.53      4.44 o
   2   2   9      117.53      138.20      6.82 o
   3   2   9        8.25        8.01      2.29 o
   4   2   9      149.54      149.54      8.99 o
   5   2   9        1.14        3.00      1.95 o
   6   2   9       30.75       34.09      2.43 o
   7   2   9      227.54      237.13      5.32 o
   8   2   9      491.07      490.82     17.08 o
   9   2   9       66.07       67.65      3.62 o
  10   2   9       72.35       66.59      4.77 o
  11   2   9        0.06        3.08      2.42 o
  12   2   9        0.75        4.02      2.34 o
  13   2   9        0.06        1.34      2.67 o
 -13   3   9        3.36        4.54      2.77 o
 -12   3   9       18.02       19.06      2.80 o
 -11   3   9        5.19        4.60      2.24 o
 -10   3   9       43.36       41.64      2.82 o
  -9   3   9      212.59      215.96      5.85 o
  -8   3   9        5.13        5.27      2.03 o
  -7   3   9       71.49       79.34      4.61 o
  -6   3   9        3.98        1.41      2.06 o
  -5   3   9      269.70      272.20      4.07 o
  -4   3   9        8.66        8.72      1.82 o
  -3   3   9      132.91      154.89      7.85 o
  -2   3   9       32.03       20.80      3.14 o
  -1   3   9      166.07      146.85      7.81 o
   0   3   9        0.46        5.18      5.36 o
   1   3   9        9.68       17.88      2.92 o
   2   3   9      372.93      422.32     25.80 o
   3   3   9      910.12     1046.01     52.74 o
   4   3   9       39.94       48.35      3.54 o
   5   3   9       16.35       18.91      2.31 o
   6   3   9        0.48        1.72      2.19 o
   7   3   9      140.72      151.06      5.92 o
   8   3   9       96.88       88.81      6.36 o
   9   3   9       27.09       27.27      2.45 o
  10   3   9       14.44       15.10      2.67 o
  11   3   9        3.67        4.65      2.28 o
  12   3   9        3.11        3.38      2.41 o
  13   3   9       46.24       45.21      6.07 o
 -12   4   9        2.40        2.15      2.79 o
 -11   4   9       27.27       33.48      2.58 o
 -10   4   9      194.77      210.28     15.02 o
  -9   4   9      122.70      125.29      4.82 o
  -8   4   9       11.84       12.41      2.28 o
  -7   4   9        3.01        4.02      2.88 o
  -6   4   9       22.57       22.48      2.58 o
  -5   4   9        0.09        2.63      1.98 o
  -4   4   9      106.73      102.89      8.17 o
  -3   4   9       21.32       18.94      3.09 o
  -2   4   9       34.28       36.61      3.30 o
  -1   4   9       49.77       72.96      4.70 o
   0   4   9       63.42       69.37      5.95 o
   1   4   9       69.23       82.24      4.06 o
   2   4   9      120.65      115.40      3.45 o
   3   4   9       29.14       40.76      3.25 o
   4   4   9       12.39       14.55      2.97 o
   5   4   9        1.38        7.25      3.34 o
   6   4   9        3.98        2.94      2.74 o
   7   4   9       80.78       80.19      3.21 o
   8   4   9      277.79      288.80     15.71 o
   9   4   9      234.69      225.73     17.88 o
  10   4   9       40.07       40.87      2.88 o
  11   4   9        0.00        2.56      2.60 o
  12   4   9        0.81        1.76      2.55 o
 -11   5   9        1.09        4.08      3.09 o
 -10   5   9        0.00        3.07      2.60 o
  -9   5   9       30.19       34.72      3.34 o
  -8   5   9       43.29       41.20      2.86 o
  -7   5   9       19.01       17.67      2.30 o
  -6   5   9       16.25       13.65      1.94 o
  -5   5   9        0.04        0.77      2.09 o
  -4   5   9       50.95       50.42      2.24 o
  -3   5   9        9.31        7.19      3.09 o
  -2   5   9       66.45       76.46      5.10 o
  -1   5   9        4.10       10.21      4.08 o
   0   5   9       51.89       60.03      4.52 o
   1   5   9      252.09      255.21      5.70 o
   2   5   9      155.04      158.87      3.86 o
   3   5   9       10.68       12.72      4.20 o
   4   5   9       14.64       12.05      3.65 o
   5   5   9       34.36       34.89      4.36 o
   6   5   9       13.85       13.56      5.03 o
   7   5   9       24.69       28.63      3.29 o
   8   5   9       30.25       37.87      3.59 o
   9   5   9       40.37       45.83      3.13 o
  10   5   9        8.84        6.65      3.09 o
  11   5   9        0.05        2.07      3.18 o
  -9   6   9       38.54       35.98      2.92 o
  -8   6   9        3.79        6.24      2.67 o
  -7   6   9        7.52        6.52      2.13 o
  -6   6   9        0.87        1.19      2.17 o
  -5   6   9       11.06       11.52      2.19 o
  -4   6   9       37.82       43.68      2.90 o
  -3   6   9       28.99       25.40      3.12 o
  -2   6   9       90.83       96.07      5.31 o
  -1   6   9        1.27       -0.92      4.41 o
   0   6   9      181.16      182.76      5.51 o
   1   6   9      128.57      136.14      5.22 o
   2   6   9       12.33       14.62      3.73 o
   3   6   9        2.49        2.23      3.18 o
   4   6   9        2.29        5.03      3.65 o
   5   6   9        1.00        3.89      3.71 o
   6   6   9       74.22       72.55      9.06 o
   7   6   9        3.64        2.26      3.87 o
   8   6   9        5.55        7.15      3.95 o
   9   6   9       11.88       12.00      3.54 o
  -7   7   9        4.86        6.27      3.27 o
  -6   7   9        0.65        2.08      2.37 o
  -5   7   9        6.96        6.78      2.39 o
  -4   7   9        0.36        0.87      2.53 o
  -3   7   9        1.96        2.77      3.25 o
  -2   7   9        1.20        0.92      4.89 o
  -1   7   9        1.50        1.80      4.74 o
   0   7   9       62.83       61.39      5.11 o
   1   7   9      130.46      123.98      5.62 o
   2   7   9       12.42       11.68      4.70 o
   3   7   9        2.39        1.49      4.88 o
   4   7   9        7.01        6.81      3.52 o
   5   7   9       12.31        9.88      3.75 o
   6   7   9        7.76        7.23      3.63 o
   7   7   9        0.57        3.95      3.58 o
  -4   8   9        6.03        7.31      2.98 o
  -3   8   9        3.18        3.36      2.88 o
  -2   8   9        6.06       -2.64      7.35 o
  -1   8   9       32.48       23.73      5.25 o
   0   8   9       71.37       62.97      5.55 o
   1   8   9        2.87        2.31      7.02 o
   2   8   9        4.22        2.87      5.29 o
   3   8   9        1.34        2.17      5.07 o
   4   8   9        1.30        2.61      4.14 o
 -13   0  10        7.86       13.23      4.03 o
 -12   0  10        5.19        5.49      3.79 o
 -11   0  10        0.53        3.35      2.88 o
 -10   0  10        1.54        4.28      2.30 o
  -9   0  10       40.79       40.10      3.82 o
  -8   0  10        9.03        6.44      2.64 o
  -7   0  10        5.14        4.81      2.20 o
  -6   0  10        1.51        2.72      4.30 o
  -5   0  10       34.45       35.12      4.45 o
  -4   0  10        4.52        2.50      2.98 o
  -3   0  10      196.69      179.60      4.96 o
  -2   0  10      150.44      170.58     21.21 o
  -1   0  10      475.61      405.63     51.17 o
   0   0  10       29.40       36.19      4.08 o
   1   0  10       17.97       17.78      5.62 o
   2   0  10       62.37       69.23      4.45 o
   3   0  10      159.68      186.92      4.42 o
   4   0  10        8.33        2.88      3.16 o
   5   0  10       20.04       25.88      2.97 o
   6   0  10       11.01       11.27      2.67 o
   7   0  10        6.91        8.95      3.16 o
   8   0  10      285.40      277.30     20.60 o
   9   0  10       12.39       20.15      3.71 o
  10   0  10        0.05        0.90      3.18 o
  11   0  10       34.29       34.62      3.20 o
  12   0  10        9.76       13.02      3.61 o
  13   0  10        7.27        6.83      3.43 o
 -13   1  10        0.67        1.51      2.18 o
 -12   1  10        5.29        5.41      2.22 o
 -11   1  10        1.39        3.78      1.89 o
 -10   1  10        2.04        1.07      1.84 o
  -9   1  10        3.70        3.49      1.64 o
  -8   1  10       32.70       34.36      3.38 o
  -7   1  10       14.39       11.07      2.04 o
  -6   1  10        0.29        2.88      2.02 o
  -5   1  10        3.22        4.98      1.75 o
  -4   1  10      124.65      132.18      6.69 o
  -3   1  10        0.40        1.22      2.01 o
  -2   1  10      138.20      131.83     13.14 o
  -1   1  10        1.56        3.38      2.10 o
   0   1  10        2.05        2.23      2.47 o
   1   1  10       71.08       72.18      3.68 o
   2   1  10       96.27      109.20      5.32 o
   3   1  10       48.51       44.36      2.64 o
   4   1  10      109.31      113.50      2.90 o
   5   1  10       13.30       11.28      2.10 o
   6   1  10       37.51       39.36      2.44 o
   7   1  10        0.07       -2.05      2.15 o
   8   1  10        3.85        3.76      2.10 o
   9   1  10       82.79       80.34      5.18 o
  10   1  10       26.59       22.76      2.39 o
  11   1  10        0.20       -0.64      2.15 o
  12   1  10        0.54        1.03      2.20 o
  13   1  10       25.39       23.23      2.97 o
 -13   2  10        3.17        2.50      2.53 o
 -12   2  10       21.76       27.33      2.68 o
 -11   2  10        6.93        5.94      2.50 o
 -10   2  10       75.18       73.03      2.36 o
  -9   2  10       26.02       24.74      2.15 o
  -8   2  10       15.96       17.17      2.39 o
  -7   2  10       30.44       22.93      2.17 o
  -6   2  10       25.41       28.62      2.08 o
  -5   2  10       10.19       13.02      2.43 o
  -4   2  10       14.34       16.93      1.96 o
  -3   2  10       33.59       46.97      4.00 o
  -2   2  10        6.56        7.18      2.89 o
  -1   2  10        0.26        0.49      2.46 o
   0   2  10      287.68      299.46     16.30 o
   1   2  10       60.84       62.49      2.95 o
   2   2  10      122.81      110.36      8.45 o
   3   2  10       43.75       46.96      2.71 o
   4   2  10        6.67        5.68      2.52 o
   5   2  10        1.62        2.36      2.04 o
   6   2  10        0.14        1.69      2.23 o
   7   2  10        2.59        3.38      2.18 o
   8   2  10      355.19      370.40     16.28 o
   9   2  10      102.15      101.85      4.51 o
  10   2  10       44.55       45.23      3.17 o
  11   2  10        4.82        7.51      2.20 o
  12   2  10        0.62        2.77      2.34 o
  13   2  10        0.50        2.74      2.65 o
 -12   3  10        0.23        2.08      2.61 o
 -11   3  10        4.28        6.75      2.59 o
 -10   3  10        0.10        0.62      2.62 o
  -9   3  10       52.51       53.60      2.41 o
  -8   3  10        3.00        5.79      2.41 o
  -7   3  10       37.50       30.86      2.15 o
  -6   3  10       36.55       28.65      1.99 o
  -5   3  10        0.96        3.96      2.21 o
  -4   3  10       30.13       37.63      3.48 o
  -3   3  10        4.94        7.16      2.47 o
  -2   3  10       30.02       30.20      3.79 o
  -1   3  10       39.41       36.54      2.95 o
   0   3  10      146.11      146.93      8.03 o
   1   3  10      549.02      610.19      8.24 o
   2   3  10       61.35       67.04      3.16 o
   3   3  10        0.07        0.85      3.20 o
   4   3  10      176.94      197.13     16.01 o
   5   3  10       23.84       27.53      2.67 o
   6   3  10       33.07       30.75      2.59 o
   7   3  10       23.86       24.72      2.57 o
   8   3  10       21.20       23.20      2.31 o
   9   3  10        0.58        2.40      2.37 o
  10   3  10        0.65        1.42      2.66 o
  11   3  10        5.95        7.23      2.49 o
  12   3  10        9.05        9.59      3.02 o
 -11   4  10       61.43       66.65      6.30 o
 -10   4  10        0.84        3.62      2.94 o
  -9   4  10      121.06      126.73      7.33 o
  -8   4  10        8.79        8.70      2.26 o
  -7   4  10       11.77        9.29      2.09 o
  -6   4  10        0.03        1.32      2.19 o
  -5   4  10        0.18       -1.26      1.92 o
  -4   4  10       77.66       74.08      4.75 o
  -3   4  10      171.11      183.78     15.33 o
  -2   4  10       11.16       10.73      4.50 o
  -1   4  10      443.56      484.32      6.84 o
   0   4  10      169.39      160.71      5.29 o
   1   4  10        8.93        8.41      5.80 o
   2   4  10      105.17      111.99      3.66 o
   3   4  10       14.32       14.14      3.78 o
   4   4  10        0.01       -1.23      3.27 o
   5   4  10       16.54       18.35      2.96 o
   6   4  10        1.10        2.16      3.49 o
   7   4  10      194.02      198.88     11.78 o
   8   4  10        8.10        8.04      2.72 o
   9   4  10      174.51      163.76     13.55 o
  10   4  10        4.70        4.96      2.58 o
  11   4  10       22.60       19.51      3.10 o
 -10   5  10        7.75        7.70      3.51 o
  -9   5  10        0.84        1.74      2.58 o
  -8   5  10       17.99       26.64      2.34 o
  -7   5  10        4.24        4.32      2.83 o
  -6   5  10       93.91       85.92      6.11 o
  -5   5  10       24.45       23.39      2.27 o
  -4   5  10       94.35       95.06      8.03 o
  -3   5  10       56.54       63.79      7.51 o
  -2   5  10        1.89        3.22      3.77 o
  -1   5  10        0.07        1.95      6.21 o
   0   5  10      226.78      231.26      5.51 o
   1   5  10       95.19      107.47      4.89 o
   2   5  10       13.14       15.48      3.27 o
   3   5  10        1.16        0.10      3.45 o
   4   5  10      107.66      109.83     14.73 o
   5   5  10       23.31       21.80      3.25 o
   6   5  10        0.68       -3.31      3.11 o
   7   5  10        2.03        4.61      3.17 o
   8   5  10       10.70        9.45      3.44 o
   9   5  10        1.65        3.26      3.35 o
  10   5  10        0.92       -0.17      3.16 o
  -9   6  10       17.77       21.53      3.51 o
  -8   6  10        7.04        6.88      2.44 o
  -7   6  10       12.34       10.30      2.58 o
  -6   6  10        7.92        5.32      2.38 o
  -5   6  10        9.99        9.56      2.68 o
  -4   6  10        4.16        6.23      2.25 o
  -3   6  10       32.94       33.71      3.34 o
  -2   6  10        4.02        6.06      4.56 o
  -1   6  10      193.85      184.45      5.70 o
   0   6  10        0.15        0.62      6.32 o
   1   6  10       91.59       83.00      5.11 o
   2   6  10       65.82       73.53     10.16 o
   3   6  10        0.02       -1.18      3.45 o
   4   6  10        3.05        3.63      4.59 o
   5   6  10       19.53       22.45      3.44 o
   6   6  10       19.90       21.30      3.39 o
   7   6  10       97.39       99.56      9.61 o
   8   6  10       77.21       61.43      5.77 o
   9   6  10       10.68        7.41      3.65 o
  -7   7  10       11.58        8.94      3.29 o
  -6   7  10       15.46       10.97      2.40 o
  -5   7  10        6.15        5.34      2.41 o
  -4   7  10        0.30        1.14      2.74 o
  -3   7  10       15.94       14.49      3.07 o
  -2   7  10        0.34        2.72      4.67 o
  -1   7  10        4.25        4.15      4.96 o
   0   7  10        2.67        1.98      4.85 o
   1   7  10       34.52       24.76      4.96 o
   2   7  10        3.13        6.50      4.74 o
   3   7  10        6.92        5.83      3.53 o
   4   7  10        3.09        3.37      4.03 o
   5   7  10        4.43        4.54      5.05 o
   6   7  10        8.92        5.47      4.31 o
  -2   8  10        1.67       11.02      7.57 o
  -1   8  10        0.20        3.75      5.00 o
   0   8  10        7.13       10.51      7.13 o
   1   8  10        2.50        7.13      5.14 o
   2   8  10        0.09       -2.39      5.03 o
 -13   1  11        7.04        6.72      2.43 o
 -12   1  11       22.75       22.99      2.65 o
 -11   1  11        3.06        3.80      2.38 o
 -10   1  11        0.69        4.44      2.40 o
  -9   1  11       16.03       15.97      2.04 o
  -8   1  11       40.09       38.31      2.51 o
  -7   1  11        0.02        0.84      2.03 o
  -6   1  11        2.70       -0.86      2.63 o
  -5   1  11        9.40        8.47      2.27 o
  -4   1  11       23.33       19.66      2.49 o
  -3   1  11       44.52       40.12      2.86 o
  -2   1  11       68.77       68.31      5.08 o
  -1   1  11       38.50       37.41      3.13 o
   0   1  11       22.31       25.40      2.83 o
   1   1  11        2.28        4.03      3.79 o
   2   1  11      193.12      196.55      7.29 o
   3   1  11      143.22      152.04      4.62 o
   4   1  11      107.20      101.33      2.72 o
   5   1  11      110.97      117.76      5.15 o
   6   1  11       12.72       14.35      2.09 o
   7   1  11       39.13       37.10      2.32 o
   8   1  11      101.43       89.33      3.82 o
   9   1  11       92.73       95.81      5.22 o
  10   1  11        0.32       -0.95      2.23 o
  11   1  11        7.68        7.43      2.46 o
  12   1  11        0.04        0.75      2.62 o
 -12   2  11        5.18        7.27      2.93 o
 -11   2  11       24.72       33.71      2.90 o
 -10   2  11        2.01        1.54      2.19 o
  -9   2  11       19.06       17.79      2.15 o
  -8   2  11       13.13       12.10      2.01 o
  -7   2  11        1.93        1.91      2.05 o
  -6   2  11        0.62        0.53      1.85 o
  -5   2  11        4.61        1.91      1.93 o
  -4   2  11       13.82       15.47      2.20 o
  -3   2  11        7.70        7.19      2.08 o
  -2   2  11       42.12       34.01      8.34 o
  -1   2  11      224.49      206.66     28.12 o
   0   2  11        0.48       -0.53      2.56 o
   1   2  11      351.59      320.10     16.20 o
   2   2  11       42.53       42.02      2.34 o
   3   2  11        1.43        5.17      3.07 o
   4   2  11       91.68       95.89      5.56 o
   5   2  11        8.77       12.30      2.79 o
   6   2  11       20.96       19.83      2.62 o
   7   2  11      226.59      207.22     11.03 o
   8   2  11       37.30       39.44      2.51 o
   9   2  11        4.38        4.61      2.23 o
  10   2  11       11.49       11.81      2.86 o
  11   2  11       15.22       17.65      2.93 o
  12   2  11        0.37        1.40      2.51 o
 -12   3  11        1.53        6.86      2.68 o
 -11   3  11        0.99        5.14      2.59 o
 -10   3  11        0.54        1.75      2.72 o
  -9   3  11        2.34        2.48      2.55 o
  -8   3  11        0.37        1.58      2.22 o
  -7   3  11        5.94        2.21      2.14 o
  -6   3  11       39.95       35.02      2.07 o
  -5   3  11       87.13       88.12     11.28 o
  -4   3  11       43.94       53.14      4.15 o
  -3   3  11        0.93        4.73      2.17 o
  -2   3  11       50.07       57.16     10.16 o
  -1   3  11       27.39       28.56      3.37 o
   0   3  11      128.78      136.36      5.28 o
   1   3  11      352.54      361.57      6.32 o
   2   3  11       24.80       26.14      3.32 o
   3   3  11       48.38       53.04      6.04 o
   4   3  11       47.35       55.63      4.14 o
   5   3  11       98.08       91.18      6.95 o
   6   3  11       81.55       68.36      3.93 o
   7   3  11       20.93       21.31      2.92 o
   8   3  11        1.30        1.56      2.34 o
   9   3  11      123.75      117.60      5.62 o
  10   3  11       21.65       21.22      2.91 o
  11   3  11        1.66        5.48      2.74 o
  12   3  11       46.87       45.68      3.56 o
 -11   4  11       40.90       41.82      2.67 o
 -10   4  11       27.06       21.52      2.49 o
  -9   4  11        8.45       13.17      2.78 o
  -8   4  11        6.50        7.23      2.75 o
  -7   4  11       17.17       18.82      2.08 o
  -6   4  11       12.41       11.04      2.46 o
  -5   4  11       26.58       26.65      2.21 o
  -4   4  11       97.27      115.83      4.80 o
  -3   4  11        8.43        8.95      2.28 o
  -2   4  11      178.96      207.18     10.95 o
  -1   4  11        1.99        8.56      5.84 o
   0   4  11      462.75      542.79      7.14 o
   1   4  11      325.53      336.19      6.10 o
   2   4  11       56.81       52.35      3.82 o
   3   4  11       15.16       16.99      3.40 o
   4   4  11        4.93        5.39      3.42 o
   5   4  11        1.24        2.69      3.06 o
   6   4  11      199.74      179.09     20.64 o
   7   4  11      177.02      164.62     13.07 o
   8   4  11      161.42      171.75     10.60 o
   9   4  11       32.20       33.09      2.89 o
  10   4  11        0.01        0.70      2.91 o
  11   4  11        1.35        6.00      3.38 o
 -10   5  11       20.92       19.79      3.31 o
  -9   5  11       32.18       34.20      3.06 o
  -8   5  11        1.66       -0.67      2.11 o
  -7   5  11       49.27       43.83      2.51 o
  -6   5  11        0.07        1.76      2.11 o
  -5   5  11        3.83        8.95      2.25 o
  -4   5  11       10.92       12.50      2.45 o
  -3   5  11        9.34        8.29      4.41 o
  -2   5  11        4.46        6.58      6.17 o
  -1   5  11        0.74        3.67      4.44 o
   0   5  11      138.62      149.45      6.98 o
   1   5  11      231.20      256.33      7.28 o
   2   5  11        6.85       10.71      3.62 o
   3   5  11      103.41      103.15     11.10 o
   4   5  11        9.99        9.03      3.20 o
   5   5  11        7.79        9.13      3.73 o
   6   5  11        2.76        4.03      3.31 o
   7   5  11       62.13       69.92     21.09 o
   8   5  11       17.93       17.29      5.66 o
   9   5  11        0.32       -1.05      3.34 o
  -8   6  11        4.55        3.02      2.51 o
  -7   6  11        1.10        1.12      2.51 o
  -6   6  11        0.24        0.26      2.08 o
  -5   6  11       34.68       30.14      3.44 o
  -4   6  11       41.81       38.16      2.53 o
  -3   6  11        5.29        4.04      2.68 o
  -2   6  11        2.58        5.73      6.50 o
  -1   6  11       70.46       69.92      6.72 o
   0   6  11       62.92       66.79      5.14 o
   1   6  11        0.52        4.15      4.41 o
   2   6  11       11.08       12.78      6.58 o
   3   6  11       11.63       12.83      3.97 o
   4   6  11        0.46        3.10      3.80 o
   5   6  11        7.71        5.79      4.17 o
   6   6  11        2.22        1.74      3.58 o
   7   6  11       17.01       16.98      3.65 o
   8   6  11       76.04       65.48     14.88 o
  -5   7  11        7.55        8.01      2.61 o
  -4   7  11       20.48       15.97      2.61 o
  -3   7  11        1.56        3.24      3.63 o
  -2   7  11        0.62        2.24      6.98 o
  -1   7  11        0.00        5.22      4.81 o
   0   7  11       16.00       15.50      4.92 o
   1   7  11       26.72       19.40      5.11 o
   2   7  11        9.19        9.59      4.81 o
   3   7  11        4.19        0.96      4.92 o
   4   7  11       14.94       11.75      3.83 o
   5   7  11        0.01        0.58      3.64 o
 -12   0  12      112.05      148.58      8.85 o
 -11   0  12        0.25        1.63      2.77 o
 -10   0  12       12.35       10.57      3.04 o
  -9   0  12        9.60        5.55      3.67 o
  -8   0  12        5.47       15.06      4.78 o
  -7   0  12       34.80       38.28      4.89 o
  -6   0  12        0.06       -0.66      3.23 o
  -5   0  12       16.05       19.73      4.41 o
  -4   0  12        2.79        5.07      4.00 o
  -3   0  12       32.47       33.83      4.67 o
  -2   0  12       19.93       22.96      6.59 o
  -1   0  12        3.74        7.70      2.92 o
   0   0  12     1894.57     2042.53     15.04 o
   1   0  12      283.62      285.74      7.68 o
   2   0  12       31.88       37.99      5.80 o
   3   0  12        0.01        0.60      2.71 o
   4   0  12       87.00       78.50      6.15 o
   5   0  12      116.83      112.53      7.55 o
   6   0  12      216.31      174.52      4.36 o
   7   0  12       39.52       39.01      4.37 o
   8   0  12        5.81        6.86      2.99 o
   9   0  12        0.10        1.40      3.61 o
  10   0  12        4.31        7.63      3.69 o
  11   0  12        0.05        2.34      3.29 o
  12   0  12        6.26        8.37      3.93 o
 -12   1  12        0.01        3.97      2.60 o
 -11   1  12        2.15        2.89      2.50 o
 -10   1  12        0.01        2.29      2.16 o
  -9   1  12        0.93        0.17      2.58 o
  -8   1  12        0.18        0.12      2.47 o
  -7   1  12        8.42        7.74      2.44 o
  -6   1  12       79.07       66.64      3.49 o
  -5   1  12       37.22       28.06      3.99 o
  -4   1  12       26.30       26.68      2.68 o
  -3   1  12        0.48        2.16      2.10 o
  -2   1  12       17.54       19.60      2.23 o
  -1   1  12        0.78        4.45      2.63 o
   0   1  12      105.80      103.74     10.75 o
   1   1  12      890.42      948.39     11.77 o
   2   1  12       38.05       41.96      3.15 o
   3   1  12       36.59       36.75      3.01 o
   4   1  12       31.05       32.31      3.03 o
   5   1  12       59.30       45.12      2.59 o
   6   1  12       13.98       12.85      2.46 o
   7   1  12        0.99        1.99      2.29 o
   8   1  12        0.01        0.86      2.42 o
   9   1  12       61.49       60.95      3.95 o
  10   1  12        6.24       10.25      2.35 o
  11   1  12       11.34       13.00      2.91 o
  12   1  12        2.21        3.59      2.80 o
 -12   2  12       22.14       28.66      3.42 o
 -11   2  12        0.56        0.70      2.83 o
 -10   2  12        5.10        7.51      2.22 o
  -9   2  12       15.90       13.94      2.15 o
  -8   2  12        0.89        2.90      2.24 o
  -7   2  12        9.47       10.78      2.19 o
  -6   2  12       19.53       17.63      2.98 o
  -5   2  12       36.44       27.31      4.43 o
  -4   2  12        5.06        5.12      2.25 o
  -3   2  12        0.24        0.78      2.03 o
  -2   2  12       12.14       13.93      1.94 o
  -1   2  12     1156.24     1174.91    117.71 o
   0   2  12      616.76      583.72     24.85 o
   1   2  12        1.18       -0.01      2.53 o
   2   2  12      129.63      121.17      7.54 o
   3   2  12       97.92      101.22      6.06 o
   4   2  12        1.94        4.00      2.77 o
   5   2  12      222.46      209.79      7.38 o
   6   2  12       44.24       37.42      2.53 o
   7   2  12        3.79        4.07      2.68 o
   8   2  12        0.42        4.17      2.75 o
   9   2  12        1.77        3.73      2.68 o
  10   2  12        0.20        2.72      2.78 o
  11   2  12        1.81        2.91      2.57 o
 -11   3  12        0.01        1.87      2.44 o
 -10   3  12        0.32        1.06      2.49 o
  -9   3  12        0.00        1.17      2.70 o
  -8   3  12       19.32       13.13      2.16 o
  -7   3  12        0.05        2.77      2.88 o
  -6   3  12      114.78       93.42      5.73 o
  -5   3  12       40.34       36.53      3.43 o
  -4   3  12        0.03        2.10      2.16 o
  -3   3  12        0.36        1.92      2.22 o
  -2   3  12       18.48       25.57      3.36 o
  -1   3  12       15.54       17.05      2.97 o
   0   3  12      474.75      507.72     33.35 o
   1   3  12      138.50      133.83      5.03 o
   2   3  12        7.26       12.98      4.21 o
   3   3  12        7.46        6.06      3.50 o
   4   3  12        3.61        8.74      2.82 o
   5   3  12       25.42       21.94      3.51 o
   6   3  12       33.54       33.43      2.70 o
   7   3  12        0.10       -0.49      2.40 o
   8   3  12       31.50       36.22      2.85 o
   9   3  12        0.24        2.38      2.88 o
  10   3  12        4.60        3.56      2.43 o
  11   3  12        3.45        4.25      2.50 o
 -10   4  12        1.55        3.93      2.70 o
  -9   4  12        0.92        0.15      2.79 o
  -8   4  12        9.04        9.67      2.85 o
  -7   4  12       13.30       11.90      2.31 o
  -6   4  12        7.62        6.70      2.51 o
  -5   4  12       52.55       49.53      4.04 o
  -4   4  12        0.96       -0.32      2.39 o
  -3   4  12        2.43        4.34      2.31 o
  -2   4  12       46.99       52.04      3.61 o
  -1   4  12      421.55      484.93      8.60 o
   0   4  12        0.48       -3.38      5.95 o
   1   4  12       94.26      111.33      6.28 o
   2   4  12        1.15        1.65      3.09 o
   3   4  12       22.99       29.68      3.42 o
   4   4  12       11.96       13.14      3.13 o
   5   4  12       36.26       34.56      3.82 o
   6   4  12        2.54        1.81      3.10 o
   7   4  12       48.36       43.29      3.41 o
   8   4  12       32.86       33.02      2.87 o
   9   4  12        3.16        5.11      3.23 o
  10   4  12       47.43       43.92      4.00 o
  -9   5  12        2.55        4.18      2.27 o
  -8   5  12        0.83        4.50      3.06 o
  -7   5  12        1.30        1.55      2.71 o
  -6   5  12       14.98       14.86      2.38 o
  -5   5  12        4.80        8.10      2.79 o
  -4   5  12        1.02        0.13      2.51 o
  -3   5  12        0.46        1.17      3.18 o
  -2   5  12        4.29       12.49      6.32 o
  -1   5  12       17.42       18.92      4.52 o
   0   5  12       50.70       51.03      4.85 o
   1   5  12        6.85       10.40      4.30 o
   2   5  12       34.97       33.91      6.47 o
   3   5  12        0.51        3.11      3.68 o
   4   5  12        5.68        5.45      3.24 o
   5   5  12       49.05       48.87      6.56 o
   6   5  12        0.10       -0.33      3.81 o
   7   5  12        0.26        0.44      3.50 o
   8   5  12        9.77       12.37      5.93 o
   9   5  12        1.03       -2.67      3.99 o
  -7   6  12        2.00        1.14      2.70 o
  -6   6  12        0.05        2.57      2.84 o
  -5   6  12        0.18       -0.84      2.44 o
  -4   6  12       11.21        9.55      2.77 o
  -3   6  12       28.71       29.68      3.64 o
  -2   6  12        0.38        5.44      4.78 o
  -1   6  12        0.33        2.68      4.81 o
   0   6  12        8.58        9.99      4.89 o
   1   6  12        4.21        1.07      4.70 o
   2   6  12        1.96       -0.62      6.54 o
   3   6  12        3.56        4.66      3.52 o
   4   6  12        5.08        4.70      3.48 o
   5   6  12        0.38        1.25      3.45 o
   6   6  12       17.56       16.07      5.18 o
   7   6  12       48.93       45.73      4.81 o
  -4   7  12        2.59       -0.47      3.08 o
  -3   7  12        0.80        3.17      3.09 o
  -2   7  12       11.15        7.97      5.22 o
  -1   7  12        3.47        3.78      5.22 o
   0   7  12        1.97        5.51      7.27 o
   1   7  12       19.82       18.00      5.29 o
   2   7  12       43.99       38.57      5.33 o
   3   7  12        5.37        5.44      4.96 o
   4   7  12        4.90        5.13      3.81 o
 -11   1  13        2.55        2.07      2.38 o
 -10   1  13        1.52        1.34      2.27 o
  -9   1  13        1.09        1.46      2.68 o
  -8   1  13        2.24        2.67      2.56 o
  -7   1  13      108.06       72.85      7.13 o
  -6   1  13      266.98      222.67      3.81 o
  -5   1  13       33.04       26.98      2.49 o
  -4   1  13       53.35       50.63      5.80 o
  -3   1  13       21.89       23.67      2.38 o
  -2   1  13       30.90       26.09      2.73 o
  -1   1  13      197.38      184.18     14.50 o
   0   1  13      738.43      753.81     30.97 o
   1   1  13      159.02      167.11      3.44 o
   2   1  13      207.22      218.43      5.17 o
   3   1  13        8.19        8.98      3.36 o
   4   1  13      101.68      104.34      3.41 o
   5   1  13       20.38       17.10      2.63 o
   6   1  13      172.04      163.87     11.05 o
   7   1  13       14.03       12.25      2.20 o
   8   1  13        4.82        6.70      2.50 o
   9   1  13       13.69       13.38      2.31 o
  10   1  13       14.74       19.11      2.71 o
  11   1  13        5.85       11.37      2.75 o
 -11   2  13        0.16        0.82      2.74 o
 -10   2  13        0.00        3.59      3.20 o
  -9   2  13        1.10        2.92      2.36 o
  -8   2  13        9.30        8.94      2.58 o
  -7   2  13        4.82        6.69      2.53 o
  -6   2  13       41.62       32.97      2.65 o
  -5   2  13        1.58        1.87      2.20 o
  -4   2  13       77.66       73.10      6.34 o
  -3   2  13        6.93        4.95      2.22 o
  -2   2  13      315.88      321.76     18.99 o
  -1   2  13       58.41       67.63      4.35 o
   0   2  13     1072.04     1086.05     78.34 o
   1   2  13        0.66        2.16      2.25 o
   2   2  13        0.40       -1.75      2.58 o
   3   2  13        0.38        2.86      2.89 o
   4   2  13        0.27        0.80      2.38 o
   5   2  13        0.17       -0.93      2.71 o
   6   2  13      187.59      166.99      7.21 o
   7   2  13        8.10        7.07      2.18 o
   8   2  13        1.75        0.95      2.73 o
   9   2  13       11.02       11.70      2.64 o
  10   2  13       16.84       22.19      2.64 o
  11   2  13        1.02        2.30      2.84 o
 -10   3  13        0.20        0.37      2.64 o
  -9   3  13        4.18        3.19      2.25 o
  -8   3  13        1.31        2.33      2.14 o
  -7   3  13       32.21       25.40      2.63 o
  -6   3  13        0.59       -1.20      2.25 o
  -5   3  13        4.37        5.98      2.66 o
  -4   3  13        0.02        0.16      2.51 o
  -3   3  13       15.33       16.53      2.25 o
  -2   3  13        2.08        3.65      2.91 o
  -1   3  13       47.13       52.64      3.17 o
   0   3  13       48.76       44.45      3.28 o
   1   3  13       50.16       46.88      3.58 o
   2   3  13       33.74       29.76      4.15 o
   3   3  13        0.14        6.05      3.51 o
   4   3  13       47.59       45.53      3.07 o
   5   3  13       42.03       39.25      3.80 o
   6   3  13        3.59        2.07      2.68 o
   7   3  13        0.00        1.36      2.81 o
   8   3  13       34.25       34.25      2.81 o
   9   3  13        2.54        4.35      2.51 o
  10   3  13        0.21       -0.67      2.73 o
 -10   4  13        0.39        2.87      3.54 o
  -9   4  13        3.24        2.70      2.96 o
  -8   4  13        1.84        1.57      2.70 o
  -7   4  13        0.97        1.85      2.14 o
  -6   4  13        2.48        3.80      2.59 o
  -5   4  13        0.02        0.32      2.51 o
  -4   4  13       12.39       15.62      2.30 o
  -3   4  13        3.84        5.54      2.09 o
  -2   4  13        0.53        0.66      3.42 o
  -1   4  13       48.68       44.97      4.67 o
   0   4  13       25.33       25.42      6.32 o
   1   4  13       11.40       13.48      4.37 o
   2   4  13        3.46        5.88      4.22 o
   3   4  13       13.68       19.40      3.19 o
   4   4  13       14.76       12.07      3.64 o
   5   4  13       11.94       12.75      3.19 o
   6   4  13        9.85        5.23      3.27 o
   7   4  13       35.86       42.97      4.89 o
   8   4  13        1.76        1.18      3.38 o
   9   4  13        2.77        3.06      3.05 o
  -8   5  13        0.12        0.52      2.36 o
  -7   5  13        0.04        1.05      3.02 o
  -6   5  13        0.00        1.29      2.67 o
  -5   5  13        0.45        1.65      2.64 o
  -4   5  13        1.17        0.89      2.63 o
  -3   5  13       10.38       15.40      2.96 o
  -2   5  13        6.50        5.95      4.52 o
  -1   5  13       11.18       16.02      4.78 o
   0   5  13        0.17       -0.84      4.41 o
   1   5  13       15.27       20.46      4.63 o
   2   5  13        1.30        5.14      4.52 o
   3   5  13        2.72        5.77      3.37 o
   4   5  13        1.56        3.67      3.46 o
   5   5  13        0.86        1.99      3.45 o
   6   5  13        5.07        7.73      3.50 o
   7   5  13        5.15        5.87      3.97 o
   8   5  13        0.87        3.17      3.64 o
  -6   6  13        0.66        0.95      2.54 o
  -5   6  13        0.08       -0.08      2.85 o
  -4   6  13        0.00        0.67      3.93 o
  -3   6  13        2.91        4.13      3.51 o
  -2   6  13        0.64        3.89      4.74 o
  -1   6  13        0.49        6.80      4.74 o
   0   6  13        0.07       -1.69      4.81 o
   1   6  13       15.27       20.31      4.78 o
   2   6  13        0.74       -3.01      4.55 o
   3   6  13        3.36        3.42      4.67 o
   4   6  13        1.87        1.34      3.69 o
   5   6  13        0.76        4.29      3.71 o
   6   6  13        3.09        2.88      4.12 o
  -2   7  13        0.32        1.54      5.25 o
  -1   7  13        0.91       -1.40      5.33 o
   0   7  13        4.28        5.62      5.14 o
   1   7  13        9.26       18.37      7.38 o
 -11   0  14        2.92        7.46      4.44 o
 -10   0  14        7.00        8.41      4.04 o
  -9   0  14       22.59       20.42      3.89 o
  -8   0  14       22.79       15.69      3.78 o
  -7   0  14        0.46        0.96      3.64 o
  -6   0  14        0.12        3.31      3.49 o
  -5   0  14      224.17      225.23      5.88 o
  -4   0  14       15.68       18.53      3.16 o
  -3   0  14       41.54       36.48      6.96 o
  -2   0  14      110.26      107.05     21.68 o
  -1   0  14     3163.22     3155.61    294.29 o
   0   0  14     1245.85     1198.11    141.75 o
   1   0  14       84.05       82.27      4.96 o
   2   0  14        0.02        1.36      4.19 o
   3   0  14       88.72       84.07      6.47 o
   4   0  14        6.86        6.81      3.27 o
   5   0  14      582.89      550.53     54.57 o
   6   0  14      202.18      167.10     22.27 o
   7   0  14       32.76       26.86      3.80 o
   8   0  14        0.36       -0.09      3.83 o
   9   0  14       18.51       21.08      4.52 o
  10   0  14        1.61        0.56      3.38 o
  11   0  14       17.63       12.08      3.76 o
 -11   1  14        1.45       -0.41      3.08 o
 -10   1  14        0.11        1.07      3.38 o
  -9   1  14        1.46        4.92      2.88 o
  -8   1  14        2.09       -0.10      2.70 o
  -7   1  14       36.90       30.53      3.13 o
  -6   1  14        3.64        0.15      2.47 o
  -5   1  14       33.69       33.11      2.45 o
  -4   1  14        1.85        3.95      2.71 o
  -3   1  14        2.17        1.16      2.05 o
  -2   1  14       15.18       18.61      2.17 o
  -1   1  14       19.44       18.25      2.50 o
   0   1  14       91.24       86.59      5.36 o
   1   1  14      324.94      325.97     21.48 o
   2   1  14       10.81       11.12      3.39 o
   3   1  14        3.63        7.13      2.89 o
   4   1  14        9.71        8.18      2.78 o
   5   1  14      111.18      110.48      4.00 o
   6   1  14       31.48       32.14      2.62 o
   7   1  14        0.00        3.05      2.92 o
   8   1  14        7.16        6.65      2.70 o
   9   1  14       10.50        9.51      3.10 o
  10   1  14        0.91        3.12      2.85 o
 -10   2  14        0.07       -1.53      2.33 o
  -9   2  14        3.94        7.51      4.04 o
  -8   2  14        0.40        0.27      3.22 o
  -7   2  14        2.79        3.00      3.07 o
  -6   2  14        0.42        1.98      2.62 o
  -5   2  14        9.92       11.43      2.81 o
  -4   2  14        0.61        3.27      2.04 o
  -3   2  14       20.44       19.66      2.15 o
  -2   2  14       16.03       20.73      2.04 o
  -1   2  14      255.86      269.39     11.90 o
   0   2  14      223.96      234.21      6.03 o
   1   2  14       27.50       33.22      2.85 o
   2   2  14        5.19        4.38      2.67 o
   3   2  14       10.89        9.58      2.98 o
   4   2  14       34.62       33.32      3.25 o
   5   2  14       97.07       81.61      4.73 o
   6   2  14      119.78      121.14      9.15 o
   7   2  14        0.01        0.90      2.57 o
   8   2  14        1.60        1.11      2.50 o
   9   2  14        0.07        1.76      3.27 o
  10   2  14        2.11        1.86      2.92 o
 -10   3  14        0.06        0.11      2.51 o
  -9   3  14        0.01        0.48      2.87 o
  -8   3  14        0.55        2.74      3.19 o
  -7   3  14       18.87       14.71      2.87 o
  -6   3  14       21.70       21.40      4.51 o
  -5   3  14       22.27       23.42      2.56 o
  -4   3  14        0.27        1.61      3.10 o
  -3   3  14        3.38        1.14      2.15 o
  -2   3  14       14.33       18.40      2.21 o
  -1   3  14       17.70       19.61      3.45 o
   0   3  14       87.74       76.28      6.82 o
   1   3  14        1.68        2.16      3.80 o
   2   3  14        3.94        4.56      4.26 o
   3   3  14       16.37       16.91      3.26 o
   4   3  14        3.46        4.05      3.30 o
   5   3  14       91.53       97.29      8.02 o
   6   3  14        1.90        2.91      3.30 o
   7   3  14        8.87        8.84      3.16 o
   8   3  14        0.02        0.58      2.98 o
   9   3  14        0.77       -0.18      2.80 o
  -9   4  14        0.41       -0.87      2.93 o
  -8   4  14        0.27        0.24      3.12 o
  -7   4  14        0.15        0.24      2.84 o
  -6   4  14        2.57        2.61      2.91 o
  -5   4  14        0.04        1.73      2.49 o
  -4   4  14        1.28        1.28      2.64 o
  -3   4  14       13.37       12.45      2.37 o
  -2   4  14        1.14        0.47      3.32 o
  -1   4  14       14.64       13.52      4.63 o
   0   4  14       16.69       17.30      6.32 o
   1   4  14       45.57       46.25      4.70 o
   2   4  14        1.37        3.45      4.30 o
   3   4  14        0.23        4.08      6.21 o
   4   4  14        0.26       -1.25      3.19 o
   5   4  14        9.48        7.04      3.77 o
   6   4  14        0.03       -0.30      3.73 o
   7   4  14        4.02        3.05      3.37 o
   8   4  14        0.15        2.52      6.34 o
  -7   5  14        0.10        0.02      2.89 o
  -6   5  14        7.06        7.51      2.68 o
  -5   5  14        6.30        6.07      2.95 o
  -4   5  14        0.70        3.62      2.88 o
  -3   5  14        3.81        4.07      3.33 o
  -2   5  14        0.81       -0.96      4.81 o
  -1   5  14        0.48        0.29      4.70 o
   0   5  14       17.27       21.53      4.89 o
   1   5  14       57.97       56.72      5.29 o
   2   5  14       26.68       26.38      4.89 o
   3   5  14        7.18        5.73      6.61 o
   4   5  14       14.19       21.04      8.80 o
   5   5  14        0.71        3.65      4.23 o
   6   5  14        0.13        3.70      4.03 o
   7   5  14        9.70       10.08      3.68 o
  -5   6  14        9.24        8.80      3.26 o
  -4   6  14        0.89        2.47      3.48 o
  -3   6  14        0.75       -0.61      3.12 o
  -2   6  14        1.27       -2.39      5.14 o
  -1   6  14        1.16        0.55      5.18 o
   0   6  14        0.02        2.17      7.13 o
   1   6  14        2.36        2.46      5.00 o
   2   6  14        4.47        9.07      4.96 o
   3   6  14        1.03       -2.24      5.11 o
   4   6  14        0.07        2.15      3.77 o
 -10   1  15        0.15        4.30      4.35 o
  -9   1  15        3.35        1.34      3.16 o
  -8   1  15        0.13       -1.24      3.19 o
  -7   1  15      166.77      131.43      3.31 o
  -6   1  15       27.21       30.77      2.64 o
  -5   1  15        0.51        1.89      2.37 o
  -4   1  15        4.41        5.60      2.08 o
  -3   1  15        5.61        3.77      1.93 o
  -2   1  15        1.69        2.27      2.07 o
  -1   1  15      458.68      446.71     23.83 o
   0   1  15       69.91       67.30      7.74 o
   1   1  15       99.80       93.79      5.12 o
   2   1  15        8.93        9.03      3.37 o
   3   1  15       28.90       32.70      3.61 o
   4   1  15        1.56        1.54      2.77 o
   5   1  15       44.87       45.00      4.32 o
   6   1  15        4.91        7.10      2.90 o
   7   1  15        0.02        0.95      2.66 o
   8   1  15        1.20        1.07      2.85 o
   9   1  15        0.11       -0.50      2.85 o
  10   1  15        0.46        2.01      2.93 o
  -9   2  15        0.99        0.76      3.54 o
  -8   2  15        2.90        3.37      3.26 o
  -7   2  15        2.64        2.03      2.36 o
  -6   2  15        0.60        3.11      2.51 o
  -5   2  15        6.49        7.37      2.49 o
  -4   2  15       48.30       41.96      5.83 o
  -3   2  15        1.28        3.34      2.09 o
  -2   2  15      169.34      172.63     12.99 o
  -1   2  15      467.95      477.25     18.99 o
   0   2  15       69.86       69.52      3.60 o
   1   2  15       82.09       77.90      3.00 o
   2   2  15       12.13       12.42      3.14 o
   3   2  15        0.02        0.36      2.77 o
   4   2  15        0.02       -0.07      2.82 o
   5   2  15       64.12       61.04      5.47 o
   6   2  15       14.51       15.69      3.63 o
   7   2  15        3.59        4.80      2.70 o
   8   2  15        1.69        0.03      2.90 o
   9   2  15        0.15        0.26      2.89 o
  -9   3  15        1.22        2.26      3.05 o
  -8   3  15        3.16        4.02      3.20 o
  -7   3  15       16.50       23.14      3.25 o
  -6   3  15       89.92       97.82      5.47 o
  -5   3  15        7.28        6.25      2.33 o
  -4   3  15        0.22        1.41      2.62 o
  -3   3  15        8.99        9.84      2.25 o
  -2   3  15        5.05        8.41      2.80 o
  -1   3  15       89.76       92.72      3.92 o
   0   3  15      288.40      294.43     14.19 o
   1   3  15        3.27        3.16      3.25 o
   2   3  15       24.36       18.74      3.84 o
   3   3  15        0.03       -0.26      4.52 o
   4   3  15       57.49       70.97     11.98 o
   5   3  15       38.80       39.45      3.31 o
   6   3  15        1.71        3.38      3.14 o
   7   3  15        0.49        1.46      3.59 o
   8   3  15        5.12        3.52      3.45 o
  -8   4  15        3.22        2.91      2.97 o
  -7   4  15        0.81        2.25      2.89 o
  -6   4  15        7.51        5.87      2.69 o
  -5   4  15        1.41        2.40      2.89 o
  -4   4  15        0.17       -1.06      2.90 o
  -3   4  15        2.27        2.70      2.35 o
  -2   4  15        0.42        1.96      2.44 o
  -1   4  15       95.47       97.73      5.36 o
   0   4  15       94.94      120.73      7.02 o
   1   4  15        0.91        5.99      4.59 o
   2   4  15        4.80        5.77      6.39 o
   3   4  15        8.96        2.61      4.48 o
   4   4  15        1.93        6.07      3.95 o
   5   4  15        9.42        9.45      4.12 o
   6   4  15       12.00       11.31      3.73 o
   7   4  15        1.48        3.71      4.13 o
  -6   5  15        1.29        2.92      3.17 o
  -5   5  15        6.00        7.43      3.47 o
  -4   5  15        4.02        3.75      3.06 o
  -3   5  15        0.08        2.06      4.19 o
  -2   5  15        1.00        1.73      4.89 o
  -1   5  15        0.03        2.46      4.89 o
   0   5  15        3.75        2.94      5.03 o
   1   5  15        8.85        6.58      4.89 o
   2   5  15        3.23        3.67      4.70 o
   3   5  15        3.54        3.45      4.92 o
   4   5  15        2.84       -1.32      7.27 o
   5   5  15        1.82        3.44      5.17 o
  -2   6  15        5.83        4.00      5.40 o
  -1   6  15        3.57       10.58      7.31 o
   0   6  15       15.21       10.69      5.18 o
   1   6  15        0.14        5.18      5.14 o
   2   6  15        8.35        5.07      5.11 o
  -9   0  16        0.24        1.73      4.26 o
  -8   0  16        0.82        4.26      3.93 o
  -7   0  16        6.86        8.71      4.11 o
  -6   0  16        0.47        1.65      3.73 o
  -5   0  16        7.65        9.85      3.57 o
  -4   0  16       30.12       30.89      3.26 o
  -3   0  16        5.99        5.58      3.38 o
  -2   0  16       38.49       38.32      3.49 o
  -1   0  16       51.61       51.12      3.60 o
   0   0  16       36.47       35.00      3.47 o
   1   0  16       10.11       15.61      6.39 o
   2   0  16       13.44       13.37      6.39 o
   3   0  16       99.83       95.05      5.40 o
   4   0  16       39.39       31.81      4.74 o
   5   0  16       22.85       18.04      4.56 o
   6   0  16        5.56        8.69      4.06 o
   7   0  16        2.05        4.33      3.44 o
   8   0  16        1.90        4.81      3.97 o
   9   0  16        2.88        2.07      4.16 o
  -9   1  16        0.01        1.98      3.63 o
  -8   1  16        5.36        3.79      4.19 o
  -7   1  16        0.24        1.89      3.22 o
  -6   1  16        5.56        1.94      2.89 o
  -5   1  16        0.16        1.07      2.33 o
  -4   1  16        0.00        0.83      2.02 o
  -3   1  16        0.15        1.55      2.24 o
  -2   1  16        3.06        2.32      2.26 o
  -1   1  16        0.03        0.69      1.91 o
   0   1  16       35.32       36.07      2.22 o
   1   1  16       26.95       25.52      2.69 o
   2   1  16        1.17        3.16      2.99 o
   3   1  16        3.08        3.68      3.57 o
   4   1  16       66.78       70.15      3.52 o
   5   1  16        0.79        2.37      2.92 o
   6   1  16        1.48        1.05      3.02 o
   7   1  16        5.61        2.44      2.65 o
   8   1  16        4.38        3.08      2.89 o
   9   1  16        1.71        1.90      2.70 o
  -8   2  16        8.36        6.71      2.91 o
  -7   2  16       10.23        9.81      2.56 o
  -6   2  16        2.57        3.38      2.46 o
  -5   2  16       11.02       15.25      2.30 o
  -4   2  16        0.00        0.02      2.48 o
  -3   2  16       27.03       27.05      2.36 o
  -2   2  16        7.89        7.96      2.57 o
  -1   2  16      221.22      216.39     15.58 o
   0   2  16      127.81      119.44      7.84 o
   1   2  16        6.67        7.92      3.33 o
   2   2  16        0.02        2.80      2.56 o
   3   2  16        0.67        1.04      2.95 o
   4   2  16        5.26        7.25      2.77 o
   5   2  16       76.98       67.83      3.47 o
   6   2  16        8.94        7.43      3.38 o
   7   2  16        2.23        0.88      3.33 o
   8   2  16        0.25        0.56      2.74 o
  -8   3  16       29.18       32.33      2.86 o
  -7   3  16       16.12       13.32      2.62 o
  -6   3  16        1.99        3.05      2.89 o
  -5   3  16        7.72        7.50      2.44 o
  -4   3  16        0.65        2.25      2.64 o
  -3   3  16        0.34        1.03      2.17 o
  -2   3  16       19.07       23.28      2.42 o
  -1   3  16        5.38        9.36      3.61 o
   0   3  16       26.98       28.18      3.39 o
   1   3  16       10.24        8.13      3.50 o
   2   3  16       12.52       12.19      4.00 o
   3   3  16        0.97        4.63      6.80 o
   4   3  16       18.10       13.08      6.58 o
   5   3  16       18.85       16.32      3.21 o
   6   3  16        4.62        5.61      2.92 o
   7   3  16        0.06        2.02      3.31 o
  -6   4  16        1.06       -1.23      3.35 o
  -5   4  16        5.71        9.47      3.16 o
  -4   4  16        1.86        1.48      3.27 o
  -3   4  16        1.97        1.39      2.98 o
  -2   4  16      106.31      106.49      4.89 o
  -1   4  16       10.29       11.39      7.02 o
   0   4  16       83.07       76.31      5.22 o
   1   4  16        0.61       -0.59      4.67 o
   2   4  16        2.23        7.38      6.69 o
   3   4  16        3.04        4.33      5.00 o
   4   4  16        0.09        5.07      4.96 o
   5   4  16       17.92       14.02      3.86 o
   6   4  16       32.45       26.63      3.80 o
  -4   5  16        1.27        0.99      3.15 o
  -3   5  16        2.59        2.45      4.74 o
  -2   5  16        2.73        2.42      3.14 o
  -1   5  16        5.72        8.34      5.36 o
   0   5  16        2.74        3.31      5.03 o
   1   5  16        0.81        9.99      6.87 o
   2   5  16        0.00        3.01      5.14 o
   3   5  16       12.79       14.40      5.14 o
   4   5  16       11.46        8.89      4.96 o
  -8   1  17        0.00        0.96      2.69 o
  -7   1  17       11.45       11.70      3.14 o
  -6   1  17       11.13       16.02      2.42 o
  -5   1  17        3.16        4.08      2.49 o
  -4   1  17       18.75       20.24      2.18 o
  -3   1  17       18.25       16.32      2.21 o
  -2   1  17        0.12        1.25      2.15 o
  -1   1  17       50.56       52.05      2.69 o
   0   1  17       74.54       70.09      3.17 o
   1   1  17        8.91        9.62      2.40 o
   2   1  17        5.48        6.21      3.00 o
   3   1  17        9.75        7.61      3.98 o
   4   1  17        0.55        0.40      4.51 o
   5   1  17        3.63        5.80      3.82 o
   6   1  17        8.96        4.92      3.57 o
   7   1  17        5.81        9.12      3.17 o
  -7   2  17        0.25        3.07      2.64 o
  -6   2  17        0.85        2.32      2.51 o
  -5   2  17        2.04        5.57      2.71 o
  -4   2  17        2.27        4.10      2.41 o
  -3   2  17       21.24       21.25      2.54 o
  -2   2  17       39.98       34.15      2.36 o
  -1   2  17        0.09        0.40      2.16 o
   0   2  17        2.32        4.02      2.85 o
   1   2  17       12.37       15.06      3.16 o
   2   2  17        6.60        5.14      3.07 o
   3   2  17        8.60        7.19      2.66 o
   4   2  17        6.03        5.27      3.05 o
   5   2  17        1.76        3.12      3.71 o
   6   2  17        1.05        2.93      3.64 o
   7   2  17        1.58        2.62      3.19 o
  -6   3  17        0.37       -0.99      2.95 o
  -5   3  17        1.38        0.92      2.50 o
  -4   3  17        6.63       10.64      2.52 o
  -3   3  17        2.37        6.23      2.88 o
  -2   3  17        3.35        6.36      2.81 o
  -1   3  17       45.00       42.82      2.53 o
   0   3  17       21.15       23.51      4.20 o
   1   3  17        0.66        0.18      3.57 o
   2   3  17        2.12        4.34      4.11 o
   3   3  17       34.77       41.03      7.16 o
   4   3  17        0.17        2.57      5.03 o
   5   3  17       16.50       15.58      5.00 o
   6   3  17        0.34        1.22      3.70 o
  -4   4  17        0.51       -0.94      2.69 o
  -3   4  17       40.81       46.24      3.04 o
  -2   4  17      142.82      125.40      4.08 o
  -1   4  17      122.30      100.86      6.14 o
   0   4  17        1.93        5.66      4.92 o
   1   4  17       12.34        8.71      5.18 o
   2   4  17        1.18        3.09      5.00 o
   3   4  17        0.73       -1.03      6.98 o
   4   4  17        7.03        2.20      5.00 o
  -6   0  18       12.46       13.58      4.13 o
  -5   0  18        0.63        1.67      3.35 o
  -4   0  18       18.48       16.15      3.32 o
  -3   0  18       13.35       15.30      3.21 o
  -2   0  18        0.30       -2.47      3.75 o
  -1   0  18       18.33       14.16      3.04 o
   0   0  18       17.99       22.72      5.58 o
   1   0  18        0.35        3.51      3.57 o
   2   0  18        0.83        1.36      2.98 o
   3   0  18        2.73        6.02      6.83 o
   4   0  18       26.87       25.53      6.80 o
   5   0  18       10.45       10.29      6.94 o
   6   0  18        0.01        0.37      4.59 o
  -6   1  18        1.22        0.91      2.37 o
  -5   1  18        0.34        1.64      2.45 o
  -4   1  18        0.29        2.13      2.43 o
  -3   1  18        4.83        5.42      2.20 o
  -2   1  18        7.28        8.82      2.50 o
  -1   1  18        0.48        2.63      2.79 o
   0   1  18        0.19        1.33      2.54 o
   1   1  18        0.66       -0.54      2.92 o
   2   1  18       11.20       11.76      3.11 o
   3   1  18        0.25        0.71      2.68 o
   4   1  18       30.41       34.69      4.87 o
   5   1  18        1.08        2.88      3.42 o
   6   1  18        0.02        1.86      3.45 o
  -6   2  18        2.41        3.05      2.80 o
  -5   2  18        2.33        2.22      2.51 o
  -4   2  18       54.28       57.82      2.91 o
  -3   2  18       22.49       28.02      2.64 o
  -2   2  18        0.01        2.56      2.44 o
  -1   2  18        0.25       -0.09      2.82 o
   0   2  18       13.83       16.01      3.07 o
   1   2  18        0.41        1.98      3.18 o
   2   2  18        0.17        0.79      3.23 o
   3   2  18        8.34       10.50      3.37 o
   4   2  18        3.77        2.85      3.29 o
   5   2  18        4.27        4.31      3.31 o
  -4   3  18        0.15        0.29      2.93 o
  -3   3  18        6.55        5.32      2.50 o
  -2   3  18        2.50        4.08      2.43 o
  -1   3  18        0.08        1.13      2.56 o
   0   3  18        0.36        2.81      3.48 o
   1   3  18        6.37        8.99      4.41 o
   2   3  18        3.18       -0.70      5.14 o
   3   3  18       26.66       33.58      7.57 o
   4   3  18        1.47        1.40      5.25 o
   0   4  18        2.58        3.67      5.62 o
  -4   1  19        0.27        0.34      2.58 o
  -3   1  19        5.27        5.18      2.72 o
  -2   1  19       13.38       13.17      2.71 o
  -1   1  19        2.32        2.65      2.49 o
   0   1  19        5.47        6.29      2.58 o
   1   1  19        8.43        8.21      2.38 o
   2   1  19        2.66        3.22      3.06 o
   3   1  19       33.46       36.87      3.56 o
   4   1  19        3.36        0.06      3.77 o
  -3   2  19       21.29       28.24      3.30 o
  -2   2  19       17.75       17.04      3.34 o
  -1   2  19        4.52        5.33      2.67 o
   0   2  19        3.21        5.43      2.92 o
   1   2  19        7.09        6.75      2.76 o
   2   2  19        1.34        1.88      3.91 o
   3   2  19       11.07       12.45      3.55 o
 
